# Supplementary material for: Fungal Diversity and Composition of the Continental Solar Saltern in Añana Salt Valley (Spain)
Source: J Fungi (Basel). 2021 Dec 14;7(12):1074. doi: 10.3390/jof7121074 (PMC8703443; doi:10.3390/jof7121074)
Supplement: Supplementary file 1 [file jof-07-01074-s001.zip]

Archive with 5 entries (5 files):
- Figure S1_Rarefaction_curves.jpg
- Figure S1_Table S1.pdf
- Table S2_ASVs and taxonomic assignation.xlsx
- Table S3.pdf
- Table S4_Species.pdf
