# Supplementary material for: Fungal Diversity and Composition of the Continental Solar Saltern in Añana Salt Valley (Spain)
Source: J Fungi (Basel). 2021 Dec 14;7(12):1074. doi: 10.3390/jof7121074 (PMC8703443; doi:10.3390/jof7121074)
Supplement: Supplementary file 1 [file jof-07-01074-s001.zip › Table S2_ASVs and taxonomic assignation.xlsx]

## Sheet: Hoja1
Table S2: Taxonomic assignment of the ASVs obtained in the study and their relative abundance at each location in the saltern.
ASV ID	Taxon	Relative abundance of each ASV
		PICO	SANTA ENGRACIA	Pond I	Pond II	Pond III	Pico Dulce	S8
00042ec43c96661ff2b5bf21c1b39a9f	k__Fungi;p__Ascomycota;c__Leotiomycetes;o__Helotiales;f__Sclerotiniaceae	0	0.0144291	0	0	0	0	0
00521951e3759926f0e4e1ffc4394339	k__Fungi	1.68988	2.61699	0.983569	0	0.0673886	0	0
0074088729cedbfc6564cc09e9910356	k__Fungi;p__Ascomycota;c__Dothideomycetes;o__Dothideales	0	0	0.00667443	0	0	0	0
009f09ab7933f53c16e6ac2d4297bc90	k__Fungi	0	0	0	0	0	0.00802407	0
00f047ccca7b0fa766bc81ba8545d4b0	k__Fungi;p__Ascomycota;c__Dothideomycetes;o__Capnodiales;f__Teratosphaeriaceae	0	0	0	0	0	0.0682046	0
00fcf74a8eff30989ec05a6fe8cbcf3b	k__Fungi	0.215537	0	0	0.47583	0.109506	0	0
00fec8abef2cebea06df423a264f795d	k__Fungi	0	0.309847	0	0	0	0	0
0129afe9575f002f66742a57f283a0ca	k__Fungi	0	0	0	0.00915058	0	0	0
012c0de10a268dc62c154a609fda5157	k__Fungi;p__Ascomycota;c__Dothideomycetes;o__Capnodiales	0	0	0.036406	0	0	0	0
01494e0b7d11d5d930f0949623033d85	k__Fungi	0	0	0	0	0	0.0601805	0
01515315a0faf121d2ead2801fbecd24	k__Fungi	0	0	0	0	0	0.0240722	0
0167a89b76e2d95c37cb5374ecefebad	k__Fungi;p__Ascomycota;c__Dothideomycetes;o__Pleosporales;f__Didymellaceae;g__Epicoccum;s__Epicoccum_dendrobii	0.825017	0.00379714	0.128028	6.5323	7.68324	0	0
017171025c56a43b1314fd692fb28484	k__Fungi;p__Ascomycota;c__Eurotiomycetes;o__Chaetothyriales	0	0	0	0	0.0346303	0	0
01aefc59229c572f4b15e886f3d4992d	k__Fungi;p__Ascomycota;c__Eurotiomycetes;o__Eurotiales;f__Aspergillaceae;g__Aspergillus;s__Aspergillus_penicillioides	0	0	0.0151692	0	0	0	0
01b7151346ff4a64b95796eec75b7785	k__Fungi;p__Ascomycota;c__Saccharomycetes;o__Saccharomycetales;f__Saccharomycetaceae;g__Saccharomyces;s__Saccharomyces_bayanus	0	0	0	0	0	0.441324	0
01bb528faeeb522c2a21229f82102a66	k__Fungi;p__Ascomycota;c__Saccharomycetes;o__Saccharomycetales;f__Saccharomycetales_fam_Incertae_sedis;g__Candida;s__Candida_hyderabadensis	0	0	0	0	0	0	0.923483
01cdd682fb5e9ef96f91248c604586ee	k__Fungi	0	0	0	0	0	2.02608	0.131926
01d31bddd4e8ef79586fa67eec25e4d4	k__Fungi	0	0	0	0	0	0.0401204	0
01dc660b204df6b39774ff18b0dff5a8	k__Fungi;p__Basidiomycota;c__Tremellomycetes;o__Filobasidiales;f__Filobasidiaceae;g__Filobasidium	0	0	0	0	0	0.0722166	0
020f0e6e86e7f18dba782b49dc6a606c	k__Fungi;p__Ascomycota;c__Dothideomycetes;o__Pleosporales;f__Didymellaceae;g__Boeremia	0.0163011	0	0.0327654	0.128108	0	0	0
023203164e27e85ef262e683d452c1ec	k__Fungi;p__Basidiomycota;c__Agaricomycetes;o__Russulales;f__Stereaceae;g__Stereum	0.0597707	0	0.202053	0	0	0	0
023bb264e3973472d67751a8af5fd267	k__Fungi;p__Ascomycota;c__Taphrinomycetes;o__Taphrinales;f__Taphrinaceae;g__Taphrina;s__Taphrina_carpini	0	0	0	0.0256216	0	0	0
024642751145a5418ea7d5a32212e952	k__Fungi;p__Basidiomycota;c__Agaricomycetes;o__Russulales;f__Peniophoraceae;g__Peniophora	0	0	0.0133489	0	0	0	0
0271c7bb0eefeff05db01650dd1ddeca	k__Fungi;p__Ascomycota;c__Eurotiomycetes;o__Phaeomoniellales;f__Phaeomoniellaceae;g__Xenocylindrosporium;s__unidentified	0.0842223	0	0	0	0	0	0
028f5a3a2983c5cbc30c453bccc35e8e	k__Fungi	0	0	0	0	0	0.0762287	0
0298ff00771cfb436f6a0072213d9706	k__Fungi	0	0	0	0.0207413	0	0	0
029dd30fee2c0c4ad8fdcde0607b83fe	k__Fungi	0	0	0	0	0	0.0361083	0
02d85fcba37443871ce7761643e00335	k__Fungi	0	0	0	0.0189112	0	0	0
02f79b0c23cc62b29083140af708fced	k__Fungi;p__Ascomycota;c__Taphrinomycetes;o__Taphrinales;f__Taphrinaceae;g__Taphrina	0	0	0.0242707	0	0	0	0
03124ae4debdf1d72ab50ed0a9c2a7dd	k__Fungi	0	0	0	0.0250116	0	0	0
032240da3685a700837cbf98c5d7767b	k__Fungi	0	0	0	0.0488031	0	0	0
036192f2a795824131556d38547d5d67	k__Fungi;p__Ascomycota;c__Dothideomycetes;o__Pleosporales;f__Phaeosphaeriaceae;g__Paraphoma;s__Paraphoma_fimeti	0.00362247	0	0	0	0	0	0
03880dda460c1159abb11b59d3303d54	k__Fungi;p__Basidiomycota;c__Agaricomycetes;o__Polyporales;f__Hyphodermataceae;g__Hyphoderma;s__Hyphoderma_setigerum	0	0	0	0	0.0701965	0	0
03ae6bbe6097b76066a82b76faef8535	k__Fungi;p__Basidiomycota;c__Agaricostilbomycetes;o__Agaricostilbales;f__Kondoaceae;g__Kondoa	0	0	0	0.062834	0.0524134	0	0
03be5ce36ff0aa9b3e75b8d2fbacca7d	k__Fungi	0	0	0.044294	0	0	0	0
03d283f289169a53f5439073bece7f36	k__Fungi	0.0244516	0	0	0	0	0	0
03d88088f2e56dee279bf719c5ab9889	k__Fungi;p__Ascomycota;c__Dothideomycetes;o__Pleosporales;f__Phaeosphaeriaceae;g__Pseudoophiobolus;s__Pseudoophiobolus_rosae	0	0	0	0	0	0.0280843	0
03f8433746b18f9d13f65212df341017	k__Fungi;p__Basidiomycota;c__Agaricomycetes;o__Agaricales;f__Marasmiaceae;g__Marasmius;s__Marasmius_oreades	0	0	0	0	0.0458617	0	0
04099e70d08aef7e94aa50348083fa9b	k__Fungi;p__Basidiomycota;c__Tremellomycetes;o__Filobasidiales;f__Filobasidiaceae;g__Filobasidium	0	0	0	0	0	0.353059	0
0445ff762d1be627dc986517af888ee0	k__Fungi	0.0253573	0	0	0	0	0	0
045786fcbe029432ed3bbe7d8e8d57fa	k__Fungi;p__Basidiomycota;c__Agaricomycetes;o__Polyporales;f__Polyporaceae;g__Trametes	0.105957	0	0.0279113	0	0	0	0
047f6c689d37bfd8bfa2d6c394280762	k__Fungi	0	0	0	0	0	0.144433	0
04aae9cad3288f8c13706683b7e3af64	k__Fungi;p__Basidiomycota;c__Agaricomycetes;o__Polyporales;f__Irpicaceae;g__Ceriporia;s__Ceriporia_lacerata	0.0697325	0	0.0127421	0	0	0	0
04cebf5c436a8e9dded4ec83efec1746	k__Fungi;p__Ascomycota;c__Saccharomycetes;o__Saccharomycetales;f__Saccharomycetaceae;g__Saccharomyces;s__Saccharomyces_bayanus	0	0	0	0	0	0	0.747581
04fc6749270f330e892e32b427aed05c	k__Fungi	0	0	0.0351925	0	0	0	0
0508ea7370717e02582419beb8f46821	k__Fungi	0.085128	0	0	0	0	0	0
0511f279ffe4bc76493fa886fa593b90	k__Fungi;p__Ascomycota;c__Saccharomycetes;o__Saccharomycetales;f__Saccharomycetaceae;g__Saccharomyces;s__Saccharomyces_bayanus	0.0470921	3.43945	0.0412601	0.0201313	0.099211	0	0
051729d00e649a8a023c0be8d76c8e30	k__Fungi	0	0	0	0.0347722	0	0	0
052d42d51811c54e25d1d90137976b58	k__Fungi	0	0	0	0	0	0.0842528	0
05451a0f602ed0170ade36928a3ada6e	k__Fungi;p__Basidiomycota;c__Agaricomycetes;o__Hymenochaetales;f__Hymenochaetaceae;g__Fuscoporia;s__Fuscoporia_ferrea	0.220065	0	0	0.00671043	0	0	0
05654acdba5bbf4eb1e978eade7e1023	k__Fungi	0	0	0	0.00976062	0	0	0
056baa03acc90dd7fb122f52b0e8c924	k__Fungi;p__Basidiomycota;c__Agaricostilbomycetes;o__Agaricostilbales;f__Kondoaceae;g__Bensingtonia;s__unidentified	0.030791	0	0	0	0	0	0
058ae38b5b433024b134b3188dfd38dc	k__Fungi;p__Ascomycota;c__Dothideomycetes;o__Pleosporales;f__Lentitheciaceae;g__Keissleriella;s__Keissleriella_rosarum	0	0	0	0	0	1.05115	0
05cbff9414e9b5f7a4696a20bada4602	k__Fungi	0	0	0	0	0	0.0120361	0
05eb8eb383c3084e721ba22eada1ec8d	k__Fungi;p__Basidiomycota;c__Agaricomycetes;o__Agaricales	0.00724493	0	0	0	0	0	0
0611d519f80a49767551d5341abe5bef	k__Fungi	0	0	0	0	0	0	0.0879507
0630d7593bd29cfa3b99c58c8e8cec68	k__Fungi	0	0	0	0.0231815	0	0	0
063bb7515a3fbe1b7936fbb8d2efc2d5	k__Fungi	0	0	0	0	0	0.0160481	0
0650fd94a6e11a7069dcecef83ac2359	k__Fungi;p__Basidiomycota;c__Agaricomycetes;o__Polyporales;f__Polyporaceae	0.260818	0	0.0867676	0	0	0	0
067c0b1cc1c76c95e7845a95c7a4b053	k__Fungi	0	0	0	0	0	1.75326	1.71504
069ab77c2965bcb5981bd283e64f3dc3	k__Fungi	0	0	0	0	0	0.140421	0
06b475fab14231dee64423240155c010	k__Fungi;p__Ascomycota;c__Leotiomycetes;o__Helotiales	0.0860336	0	0	0	0.0711324	0	0
070557b6033da0e6fb88fcad013e4e56	k__Fungi	0	0	0	0.0225714	0	0	0
070fca1cb40d304ffd5420197305d6bc	k__Fungi;p__Ascomycota	0.023546	0	0	0	0	0	0
07191881cd518c2ea4e85b814b7e525e	k__Fungi	0	0	0	0	0	0.0441324	0
073e3701d1d7a444470d18b00cb06a80	k__Fungi;p__Ascomycota;c__Eurotiomycetes;o__Chaetothyriales;f__Herpotrichiellaceae;g__Veronaea;s__Veronaea_compacta	0	0	0.0151692	0	0	0	0
07787d0e34006ff2ecfca8c0a26369bd	k__Fungi	0	0	0.0594631	0	0	0	0
07948073990e7faf16c7e56ae3d9cd74	k__Fungi	0	0	0	0	0	0.0120361	0
0795c7ce90ccb87374c943975ffef710	k__Fungi	0	0	0.00485413	0	0	0	0
07b75da90d875da3936cdbcd1bfecafe	k__Fungi;p__Basidiomycota;c__Agaricomycetes;o__Trechisporales;f__Hydnodontaceae;g__Trechispora;s__Trechispora_caucasica	0	0	0	0.0109807	0	0	0
07c27738a11b239263f7c78958bc87fa	k__Fungi;p__Basidiomycota;c__Tremellomycetes;o__Tremellales;f__Bulleribasidiaceae;g__Dioszegia	0	0	0.00849473	0	0.0346303	0	0
0800e94de5ebd86f9b20442f04e4c7a8	k__Fungi;p__Ascomycota;c__Saccharomycetes;o__Saccharomycetales;f__Saccharomycetaceae;g__Torulaspora	0	0.0174669	0	0	0	0	0
0831beb436c0426c3138ded6987d1f82	k__Fungi;p__Basidiomycota;c__Agaricomycetes;o__Russulales;f__Peniophoraceae;g__Peniophora	0.042564	0	0	0	0	0	0
084aaa7f1caeb77a74ff7853f8ba547f	k__Fungi;p__Basidiomycota;c__Agaricomycetes;o__Agaricales;f__Schizophyllaceae;g__Schizophyllum;s__Schizophyllum_commune	0	0	0.0807	0	0	0	0
087e9e0f14a033e22de471691a4a437e	k__Fungi;p__Mortierellomycota;c__Mortierellomycetes;o__Mortierellales;f__Mortierellaceae;g__Mortierella	0	0	0	0	0	0.0280843	0
08963a2f335d533b4c47f2efad267da8	k__Fungi	0	0	0	0	0	0.0200602	0
089b62289f676d0b0d55db8bef0f28b4	k__Fungi	0	0	0	0	0	2.07422	0
08a4b69c5207f61cb0980f702a1f4add	k__Fungi	0.0144899	0	0	0	0	0	0
08e6ee67a103ac3012577fd2cdb47c24	k__Fungi;p__Ascomycota;c__Dothideomycetes;o__Capnodiales	0	0	0	0.0591738	0	0	0
08fea1004c272834dd9e1f8e46724f18	k__Fungi	0	0	0	0	0.0701965	0	0
090058c1e813fdf82c40dc0686301402	k__Fungi;p__Basidiomycota;c__Agaricomycetes;o__Corticiales;f__Vuilleminiaceae;g__Vuilleminia;s__Vuilleminia_pseudocystidiata	0.0534314	0	0	0	0	0	0
093d2c9d41e9d846abb02b7fa6e407ec	k__Fungi;p__Ascomycota;c__Saccharomycetes;o__Saccharomycetales;f__Saccharomycodaceae;g__Hanseniaspora;s__Hanseniaspora_osmophila	0	0.268078	0	0	0	0	0
09452ccbf3c5ef534924969b3410a0fe	k__Fungi	0.184746	0	0	0	0	0	0
094ae1da28da2abc5a59a8aa816abf41	k__Fungi;p__Ascomycota;c__Eurotiomycetes;o__Phaeomoniellales;f__Phaeomoniellaceae	0.224593	0	0.0570361	0.016471	0.304185	0	0
0962f9e44f204d24c08fbeec0ab48d3b	k__Fungi	0	0	0	0	0	0.0320963	0
096638edd33ee695b553a4871330057c	k__Fungi;p__Basidiomycota;c__Agaricomycetes;o__Russulales;f__Peniophoraceae;g__Peniophora	0.0978066	0	0	0	0.059901	0	0
098d05bd1bb7d1f21a1bf5a25830951b	k__Fungi	0	0	0	0	0.110442	0	0
09b92e3ea5b916c976c35991ae2a50e8	k__Fungi;p__Ascomycota;c__Dothideomycetes;o__Pleosporales;f__Lophiostomataceae	0.0208292	0	0	0	0	0	0
09d177ff5f2159d6c533fc898d8acb30	k__Fungi;p__Ascomycota;c__Saccharomycetes;o__Saccharomycetales;f__Saccharomycetales_fam_Incertae_sedis;g__Candida;s__Candida_tropicalis	0	0	0	0	0	0.100301	0
09e51913e590524992253830323ce141	k__Fungi;p__Ascomycota;c__Sordariomycetes;o__Hypocreales;f__Stachybotryaceae	0	0	0	0.0256216	0	0	0
09fbcb7391d811186b664f602f7288d8	k__Fungi	0.0470921	0	0	0	0	0	0
0a0fa1c0d65b35f223e3e0e41b3b3e19	k__Fungi;p__Basidiomycota;c__Agaricomycetes;o__Hymenochaetales;f__Hymenochaetaceae;g__Fuscoporia;s__Fuscoporia_ferruginosa	0.209197	0	0	0	0	0	0
0a39be1d02b0a723e6d2ceb8e46dbb20	k__Fungi;p__Basidiomycota;c__Agaricomycetes;o__Polyporales;f__Polyporaceae;g__Trametes;s__Trametes_versicolor	0	0	0	0	0	0.45336	0.527704
0a684a7424ba4cfbf2d70bc6ee922732	k__Fungi	0	0	0	0	0.141329	0	0
0a6d04de2c64a76dbdd25b93dab0c9d4	k__Fungi	0	0	0	0.171421	0	0	0
0a79663664a70ef5b37e82840e1cb8ae	k__Fungi;p__Basidiomycota;c__Tremellomycetes;o__Tremellales;f__Bulleribasidiaceae;g__Vishniacozyma;s__Vishniacozyma_carnescens	0	0	0	0	0	0	0.483729
0aa5a347f52cb96af3cff239ddef675a	k__Fungi	0	0	0.0145624	0	0	0	0
0ac5ac0d69dff71491e4a8a9cf44e418	k__Fungi;p__Basidiomycota;c__Agaricomycetes;o__Hymenochaetales;f__Hymenochaetaceae;g__Fuscoporia;s__Fuscoporia_contigua	0.0190179	0	0.0218436	0	0	0	0
0acdfd272cf4ee3ffc7ab0a0f67967ce	k__Fungi;p__Basidiomycota;c__Agaricomycetes;o__Hymenochaetales;f__Hymenochaetaceae	0.0262629	0	0	0	0	0	0
0b0f9ca82ed38782b17b3effeef2ca5b	k__Fungi	0.31606	0	0.0194165	0	0	0	0
0b1bf0d8158cd382238eb3991cb69d3a	k__Fungi;p__Basidiomycota;c__Agaricomycetes;o__Amylocorticiales;f__Amylocorticiaceae;g__Amylocorticium;s__Amylocorticium_indicum	0.0407527	0	0	0	0	0	0
0b5124d4712980b7f82c50be10c38283	k__Fungi	0	0.268078	0	0	0	0	0
0b5479b83794766bd072c65fdea38d63	k__Fungi	0	0	0.0430804	0	0	0	0
0b6d6ca2ac9b173f20a86b6547998b29	k__Fungi;p__Basidiomycota;c__Agaricomycetes;o__Polyporales;f__Fomitopsidaceae;g__Auriporia;s__Auriporia_aurulenta	0.035319	0	0	0	0	0	0
0b762e28079f88476c664542e9212566	k__Fungi;p__Ascomycota;c__Saccharomycetes;o__Saccharomycetales;f__Saccharomycetales_fam_Incertae_sedis;g__Candida	0	0	0	0	0	0.124373	0
0b910ad9abf98e8e9d87184caa88a057	k__Fungi;p__Basidiomycota;c__Agaricomycetes;o__Boletales;f__Suillaceae;g__Suillus;s__Suillus_bovinus	0.0108674	0	0	0	0	0	0
0ba013c2168c68cf5c2ed0cace10ef73	k__Fungi;p__Ascomycota;c__Taphrinomycetes;o__Taphrinales;f__Taphrinaceae;g__Taphrina	0	0	0.0236639	0	0	0	0
0ba26c52f27ae8ca91ba3a82fafb2792	k__Fungi	0	0	0	0.0860155	0	0	0
0bfa1bcb1c98cbb69507f7e44b030783	k__Fungi;p__Basidiomycota;c__Tremellomycetes;o__Filobasidiales;f__Filobasidiaceae;g__Filobasidium;s__Filobasidium_wieringae	0	0	0	0	0	0.00802407	0
0c04d0dbb826279809858592ac038fce	k__Fungi	0	0.0880937	0	0	0	0	0
0c11f42ad8f1b68b9b224d5cd6d6a136	k__Fungi;p__Ascomycota;c__Leotiomycetes;o__Helotiales;f__Helotiales_fam_Incertae_sedis;g__Mycoarthris;s__Mycoarthris_corallina	0	0	0	0.0213514	0	0	0
0c250b88ee835626710f5291bc825ef4	k__Fungi;p__Basidiomycota;c__Microbotryomycetes;o__Sporidiobolales;f__Sporidiobolaceae;g__Rhodotorula;s__Rhodotorula_mucilaginosa	0.174784	0	0	0	0	0	0
0c61922995425995b35aa52a52017f0f	k__Fungi;p__Basidiomycota;c__Agaricomycetes;o__Polyporales;f__Phanerochaetaceae;g__Hyphodermella;s__unidentified	0.130409	0	0.00970827	0.0250116	0	0	0
0c6739a35227aff21cd854dd032db1ae	k__Fungi;p__Basidiomycota;c__Agaricomycetes;o__Cantharellales	0.0262629	0	0	0	0	0	0
0c72b7c123e62692cf69bd7ebb2a1f3e	k__Fungi	0	0	0	0.00732047	0	0	0
0c8de14c282e778cd0adf9dcc559696a	k__Fungi	0	0	0	0	0	0.0320963	0
0cda9c3fd8c0a9b852c0090896d0cb4a	k__Fungi	0.0950897	0	0	0	0	0	0
0ce74266342ec5e1d492e14f677166d3	k__Fungi;p__Ascomycota;c__Dothideomycetes;o__Capnodiales	0	0	0	0	0.0168471	0	0
0cf18fed0f260a7fa7d448604438aa91	k__Fungi	0	0	0	0	0	0.0682046	0.175901
0cf4c7e2864e3cee88295c55f7cb2836	k__Fungi;p__Ascomycota;c__Dothideomycetes;o__Dothideales;f__Dothideales_fam_Incertae_sedis;g__Hortaea;s__Hortaea_thailandica	0	0	0	0	0.132905	0	0
0d4a33598940822fbf859d166dd7bfbd	k__Fungi;p__Ascomycota;c__Sordariomycetes;o__Hypocreales;f__Niessliaceae;g__Niesslia;s__Niesslia_tenuis	0	0	0.145017	0	0	0	0
0d69b58a22881cd4fd166473f1ed1c63	k__Fungi	0	0	0	0	0	0	0.395778
0d791455c99e9746cbafaee502ab67bd	k__Fungi;p__Ascomycota;c__Sordariomycetes;o__Hypocreales;f__Hypocreales_fam_Incertae_sedis;g__Sarocladium;s__Sarocladium_pseudostrictum	0.0190179	0	0	0	0	0	0
0da14e41e934219ad06abe8523f21c3e	k__Fungi;p__Basidiomycota;c__Agaricomycetes;o__Agaricales;f__Hymenogastraceae;g__Hebeloma	0	0	0	0	0.0467976	0	0
0da7e5e15a814c7fe17d59261cf5d7ce	k__Fungi;p__Basidiomycota;c__Agaricomycetes;o__Russulales;f__Peniophoraceae;g__Peniophora	0.023546	0	0.0188098	0	0	0	0
0db13d33a7c9f2e479ab550dbb9cac28	k__Fungi;p__Ascomycota;c__Saccharomycetes;o__Saccharomycetales;f__Pichiaceae;g__Pichia;s__Pichia_mandshurica	0	0.00607543	0	0	0	0	0
0de9622ea753b4b4e4afdb83806eb737	k__Fungi	0	0	0	0	0	0.49348	2.37467
0e009b793173c1d663b28de1ed41dec3	k__Fungi	0	0	0	0.00915058	0	0	0
0e1dc5966160c60c84be73495b018a84	k__Fungi;p__Ascomycota;c__Dothideomycetes;o__Pleosporales;f__Pleosporaceae;g__Comoclathris;s__Comoclathris_spartii	0	0	0	0	0	0.0521565	0
0e3ea6aac59268487f2e7d403eb15362	k__Fungi;p__Basidiomycota;c__Tremellomycetes;o__Tremellales;f__Bulleribasidiaceae;g__Vishniacozyma;s__Vishniacozyma_victoriae	0.0552426	0	0	0	0	0	0
0e70e34cfd17578dfb48c7d6ed9d13e4	k__Fungi	0	0	0	0	0.911618	0	0
0e7e20c36c364665b9c2d818f20902b6	k__Fungi	0	0	0	0	0.3098	0	0
0e8161a117f63d96c089fa4d204b771c	k__Fungi;p__Basidiomycota;c__Agaricomycetes;o__Agaricales	0	0	0	0	0.040246	0	0
0e99e09cd8d74e7aeaf869fc06de1fe4	k__Fungi	0.0280741	0	0	0	0	0	0
0ed859fdf3d1ad95e53c8b86d087b040	k__Fungi	0.0289797	0	0	0	0	0	0
0ef3e91e2454c864e61ebaceeb33b931	k__Fungi;p__Ascomycota;c__Sordariomycetes;o__Hypocreales;f__Hypocreaceae;g__Monocillium;s__Monocillium_bulbillosum	0.00633932	0	0	0	0	0	0
0f08802d26096d677766f824f0ca29a3	k__Fungi	0	0	0	0.0225714	0	0	0
0f0915b850c854798116cf31fcf180a3	k__Fungi	0	0	0	0.00366023	0	0	0
0f2dde49087f4ef35a13d48ac1750f3b	k__Fungi;p__Ascomycota;c__Saccharomycetes;o__Saccharomycetales;f__Pichiaceae;g__Kregervanrija;s__Kregervanrija_fluxuum	0	0	0	0	0	0	0.175901
0f6c34932e2a774e29c9498a94df70a3	k__Fungi	0	0	0.0224504	0	0	0	0
0f727e0f7a22ecc3c4acde008bc399b8	k__Fungi;p__Basidiomycota;c__Agaricomycetes;o__Polyporales;f__Fomitopsidaceae;g__Antrodia;s__Antrodia_xantha	0.0253573	0	0.119533	0	0	0	0
0faae6c29ced5803bd6e33beb8ecdf8d	k__Fungi;p__Ascomycota;c__Saccharomycetes;o__Saccharomycetales;f__Metschnikowiaceae;g__Metschnikowia;s__Metschnikowia_shanxiensis	0	0	0.044294	0	0	0	0
10213309cfee3a69a52e0ffac106a1cd	k__Fungi;p__Basidiomycota;c__Agaricomycetes;o__Hymenochaetales;f__Schizoporaceae;g__Xylodon;s__Xylodon_radula	0.0163011	0	0	0	0	0	0
1061d1af153576a5604fd8c68c5d5ced	k__Fungi	0	0	0	0.0298919	0	0	0
10ef5f06bf114ee3f2e59a4c8cff7a57	k__Fungi	0	0	0	0	0	0.0160481	0
10f5e7441f0f76e2d6d50f1e57e3d0d1	k__Fungi;p__Mortierellomycota;c__Mortierellomycetes;o__Mortierellales;f__Mortierellaceae;g__Mortierella	0	0	0	0	0	0.0280843	0
110f4bc676c01083dde01976c29747ac	k__Fungi;p__Basidiomycota;c__Tremellomycetes;o__Tremellales;f__Tremellaceae;g__Cryptococcus;s__Cryptococcus_uniguttulatus	0	0	0	0	0.00935953	0	0
112f0475d8a6cd28527c988861277c90	k__Fungi;p__Ascomycota;c__Dothideomycetes;o__Capnodiales;f__Mycosphaerellaceae;g__Ramularia	0.0380359	0	0	0	0	0	0
1132e2e78cfba22838193ae31ab33506	k__Fungi	0	0	0	0.00732047	0	0	0
113f89353e4bb7f88c8226058298e51d	k__Fungi;p__Basidiomycota;c__Agaricomycetes;o__Agaricales;f__Radulomycetaceae;g__Radulomyces;s__Radulomyces_molaris	0.0262629	0	0	0	0	0	0
11512ac9e88ebb1463221f1786046fb6	k__Fungi;p__Ascomycota;c__Saccharomycetes;o__Saccharomycetales;f__Trichomonascaceae;g__Blastobotrys;s__Blastobotrys_proliferans	0	0	0	0.0244016	0	0	0
118f022b96ff9b2659676cf5442d33d8	k__Fungi;p__Ascomycota;c__Ascomycota_cls_Incertae_sedis;o__Ascomycota_ord_Incertae_sedis;f__Ascomycota_fam_Incertae_sedis;g__Hormodochis;s__Hormodochis_aggregata	0	0	0	0	0	0.441324	0
119e1f87be79b0ff9052028d78c00d51	k__Fungi;p__Ascomycota;c__Saccharomycetes;o__Saccharomycetales;f__Debaryomycetaceae;g__Schwanniomyces;s__Schwanniomyces_etchellsii	0	0	0	0	0.0608369	0	0
11a787c46cf0f0ff72fe1bb8b47c243e	k__Fungi;p__Ascomycota	0.00815055	0	0	0	0	0	0
11b493fc82abd869eb090290d6875a52	k__Fungi	0	0	0	0	0	0.0441324	0
11f8ccc57c71c74b89822d2d004df993	k__Fungi;p__Basidiomycota;c__Agaricomycetes;o__Polyporales;f__Meruliaceae;g__Phlebia	0	0	0.026091	0	0	0	0
125506b37bb5b997ff8f340564391781	k__Fungi;p__Ascomycota;c__Saccharomycetes;o__Saccharomycetales;f__Saccharomycodaceae;g__Hanseniaspora	0	0	0	0	0	0.264794	0
1256556507f90ecfdbec170f851fc28e	k__Fungi	0	0	0	0	0	0.0200602	0
1261b137ce9d37a259d0d46101aa48e9	k__Fungi	0	0	0	0.0128108	0	0	0
126fd166c830a6844d452401d6c1e46a	k__Fungi;p__Basidiomycota;c__Agaricomycetes;o__Agaricales;f__Omphalotaceae;g__Rhodocollybia;s__Rhodocollybia_butyracea	0.00271685	0	0	0	0	0	0
12f9c9de82081a3a0160c33f6546f5a4	k__Fungi	0	0	0	0	0	0.0762287	0
13401184af7addde7a82a31db584b38e	k__Fungi	0	0	0	0.015251	0	0	0
137489e7f93a0fdf38841c267f3a1344	k__Fungi;p__Basidiomycota;c__Agaricomycetes;o__Polyporales;f__Phanerochaetaceae;g__Porostereum;s__unidentified	0.0199236	0	0	0.0414826	0.00374381	0	0
13963469a6eaa30927ed4ea1f10f5efb	k__Fungi;p__Basidiomycota;c__Agaricomycetes;o__Corticiales;f__Vuilleminiaceae;g__Vuilleminia;s__Vuilleminia_cystidiata	0.0534314	0	0	0	0	0	0
13abd7234b194c78d3e1f2966972d4f7	k__Fungi	0.0153955	0	0	0	0	0	0
13dcfd813331767820bcf37404b1d576	k__Fungi;p__Ascomycota	0.0489033	0	0	0	0	0	0
14498450574a51f36a3a94073d24c134	k__Fungi;p__Ascomycota;c__Dothideomycetes;o__Dothideales;f__Dothideaceae;g__Endoconidioma;s__Endoconidioma_populi	0.0190179	0	0	0	0	0	0
145b31424d4603ebe0a1b1a7d0827d12	k__Fungi;p__Ascomycota;c__Dothideomycetes;o__Pleosporales	0.00815055	0	0	0	0	0	0
153358dd888ad0737df3efbe0bd44499	k__Fungi;p__Ascomycota;c__Dothideomycetes;o__Capnodiales;f__Extremaceae	0	0	0	0	0.0580291	0	0
1562701b0c554f3c859aacd936559c1d	k__Fungi	0	0	0	0	0	0.0361083	0
156e1f9a9ffbdd61619a34fc83f56734	k__Fungi	0	0	0	0	0	0	0.0879507
1586b3aba4d5602d09747847cdf70a70	k__Fungi;p__Ascomycota;c__Dothideomycetes;o__Pleosporales;f__Phaeosphaeriaceae;g__Dematiopleospora;s__Dematiopleospora_fusiformis	0	0	0	0	0	0.0280843	0
159103667535020ddb0a7e3d2dbc85a2	k__Fungi;p__Basidiomycota;c__Agaricomycetes;o__Agaricales;f__Tricholomataceae;g__Clitocybe;s__Clitocybe_nebularis	0	0	0	0.455699	0.0832998	0	0
162103c9a36a059eac61437712e221cc	k__Fungi	0.023546	0	0	0	0	0	0
16364ff9448f927f1b58f8425741c8a2	k__Fungi	0	0	0	0	0	0.0561685	0
163bda6fbc6ea1e23c8c541569a01ac2	k__Fungi	0.00452808	0	0	0	0	0	0
165f44cf1404117e16e53ab110284713	k__Fungi;p__Basidiomycota;c__Agaricomycetes;o__Polyporales;f__Meruliaceae;g__Mycoacia;s__Mycoacia_aurea	0.0316966	0	0.010315	0	0	0	0
1678666a17fe91cb7c6a2874ab6dbc13	k__Fungi;p__Ascomycota;c__Leotiomycetes;o__Helotiales;f__Hyaloscyphaceae;g__Lachnellula;s__Lachnellula_calyciformis	0.00633932	0	0	0	0	0	0
167954183e89df2ecdc765a0aaf9a76b	k__Fungi	0	0	0	0	0	0.0160481	0
16c90ce4044bff54bfd61aa738644cc3	k__Fungi	0	0	0	0	0	0.633902	0
16e350ada9ff53cbad3f0857029df7c1	k__Fungi;p__Ascomycota;c__Pezizomycetes;o__Pezizales;f__Pyronemataceae;g__Lasiobolidium;s__Lasiobolidium_orbiculoides	0.011773	0	0	0	0	0	0
170781151e2203a48cd94ee436dc6676	k__Fungi	0	0	0	0	0	0.0601805	0
171b47bc6ce1f1cd0fe77aa11d238c6a	k__Fungi;p__Basidiomycota;c__Agaricomycetes;o__Agaricales	0.011773	0	0	0	0	0	0
173626efe2f98136c7478d7859b1a634	k__Fungi;p__Ascomycota;c__Dothideomycetes;o__Capnodiales;f__Teratosphaeriaceae;g__Lapidomyces;s__Lapidomyces_hispanicus	0	0	0.151085	0	0	0	0
176c3f2461d06fb30c35a33fa0c75de7	k__Fungi	0.00815055	0	0	0	0	0	0
179b05f4bdb391ff8215b130055b0432	k__Fungi	0	0	0	0	0	0.172518	0
17ac4e5f16b6d533360a9740fa967037	k__Fungi;p__Basidiomycota;c__Agaricomycetes;o__Polyporales;f__Irpicaceae;g__Byssomerulius;s__Byssomerulius_corium	0	0	0	0	0.00935953	0	0
180d0f0210dadb67d43bf2c5fe823c56	k__Fungi;p__Ascomycota;c__Sordariomycetes;o__Hypocreales;f__Nectriaceae;g__Fusarium	0	0	0	0	0.604625	0	0
18325b433df243fe1047e52d0810b913	k__Fungi;p__Basidiomycota;c__Exobasidiomycetes;o__Exobasidiales;f__Exobasidiaceae;g__Exobasidium	0	0	0	0.0128108	0	0	0
1851f1995f48ad5aaa3b110f8e9532cb	k__Fungi;p__Ascomycota;c__Eurotiomycetes;o__Phaeomoniellales	0.0452808	0	0	0	0	0	0
18a582d587056a0156c95a97c48a4bf8	k__Fungi	0	0	0.0406534	0	0	0	0
19045592239c8569a24e0dd04d19b53b	k__Fungi;p__Ascomycota;c__Saccharomycetes;o__Saccharomycetales;f__Saccharomycodaceae;g__Hanseniaspora;s__Hanseniaspora_lindneri	0	0.232385	0.0321586	0.015251	0.00187191	0	0
193641b575be9729a18b47bbe672671a	k__Fungi;p__Ascomycota;c__Sordariomycetes;o__Diaporthales;f__Valsaceae;g__Valsa;s__Valsa_fabianae	0	0	0.0206301	0	0	0	0
19471a9d9722fe4bd1ed668676bb48a5	k__Fungi;p__Basidiomycota;c__Agaricomycetes;o__Russulales;f__Peniophoraceae	0	0	0.0151692	0	0	0	0
196c17c263ae2f7667f062c74e2e5fa5	k__Fungi	0	0	0	0.0378224	0	0	0
196d5e7cf6a7fee1adbbf4081f6a8ea3	k__Fungi	0	0	0	0	0	0	0.351803
198762db4982def228c4fbdedcf19c14	k__Fungi	0	0	0	0	0	0.0320963	0
198a512a1902307c1ef975c5dc4e5f3e	k__Fungi	0.309721	0	0.0509684	0	0	0	0
19a4b4af194249e28389b03b2961ed70	k__Fungi;p__Ascomycota;c__Eurotiomycetes;o__Eurotiales;f__Aspergillaceae;g__Aspergillus	0	0	0	0.0427027	0	0	0
19b269959ae83b898f2e3a52160f28e0	k__Fungi;p__Ascomycota;c__Dothideomycetes;o__Pleosporales;f__Didymellaceae;g__Neoascochyta	0	0	0	0.0902857	0	0	0
19f6ce5c1fdc4db452e2574a4f4d86a3	k__Fungi	0	0	0	0	0	0.0361083	0
19f796ef8fe995a836e61edffbc006cb	k__Fungi;p__Basidiomycota;c__Agaricomycetes;o__Polyporales	0	0	0.0175962	0	0	0	0
1a09fa95e3e71649bec7bf69e3a10df5	k__Fungi	0	0	0	0	0	0.0561685	0
1a3ab8a863960d8d8743f796fa8782cd	k__Fungi;p__Ascomycota;c__Sordariomycetes;o__Xylariales	0.0679212	0	0	0	0	0	0
1a46b425a07d0142bfde86bf7c6d5abd	k__Fungi;p__Basidiomycota;c__Agaricomycetes;o__Russulales;f__Peniophoraceae;g__Peniophora	0	0	0	0.0701545	0.125418	0	0
1a5073aeded776850f3b25bd442f4003	k__Fungi;p__Ascomycota;c__Dothideomycetes;o__Pleosporales	0	0	0.0321586	0	0	0	0
1a7f5d9d6ab89df6bd069158dce20eac	k__Fungi;p__Basidiomycota;c__Agaricomycetes;o__Polyporales;f__Irpicaceae;g__Ceriporia;s__Ceriporia_aurantiocarnescens	0.0108674	0	0	0	0	0	0
1b4cf1922444dc7ad783a0c5fa1d707a	k__Fungi;p__Ascomycota;c__Dothideomycetes;o__Pleosporales;f__Pleosporaceae;g__Alternaria	0	0	0	0.0957761	0	0	0
1b741b06586cdeb10a16b4af4eb554ce	k__Fungi;p__Ascomycota;c__Eurotiomycetes;o__Eurotiales;f__Aspergillaceae;g__Aspergillus	0.030791	0	0	0	0.0701965	0	0
1b89dee912bf862f75353545fbe5081f	k__Fungi;p__Ascomycota;c__Sordariomycetes;o__Hypocreales;f__Cordycipitaceae	0	0	0	0.00976062	0	0	0
1c163db9bddf571bed312bcff4c4d965	k__Fungi;p__Basidiomycota;c__Agaricomycetes;o__Trechisporales;f__Trechisporales_fam_Incertae_sedis;g__Sistotremastrum;s__unidentified	0.00905617	0	0	0	0	0	0
1c41241dd88f6f2ec195ec520c9bcca8	k__Fungi;p__Ascomycota;c__Leotiomycetes;o__Helotiales;f__Helotiaceae;g__Hymenoscyphus	0.0217348	0	0	0	0	0	0
1c45b4e417f04af3f1d832ea1fd0f324	k__Fungi;p__Ascomycota;c__Sordariomycetes;o__Hypocreales;f__Stachybotryaceae;g__Alfaria	0	0	0	0	0.732851	0	0
1c56402d397d7a670f5e5dc356b63031	k__Fungi;p__Basidiomycota;c__Agaricomycetes;o__Gloeophyllales;f__Gloeophyllaceae;g__Gloeophyllum;s__Gloeophyllum_sepiarium	0	0	0	0.0573436	0	0	0
1c609eb2d372743e1ddf335b998310b5	k__Fungi;p__Ascomycota;c__Eurotiomycetes;o__Phaeomoniellales;f__Phaeomoniellaceae;g__Aequabiliella;s__Aequabiliella_effusa	0.0217348	0	0	0	0	0	0
1c6c2218b93cb05b875e71c452b15d45	k__Fungi	0.0416584	0	0	0	0	0	0
1c8133a8135af5809033992604794262	k__Fungi;p__Ascomycota;c__Saccharomycetes;o__Saccharomycetales;f__Metschnikowiaceae;g__Metschnikowia;s__Metschnikowia_rubicola	0.030791	0	0	0	0	0	0
1c88926a030fa92d7e47b72d393fdcfa	k__Fungi	0.054337	0	0	0	0	0	0
1c8e183f89cc48cfcf0c769f3dad43f7	k__Fungi;p__Basidiomycota;c__Agaricomycetes;o__Polyporales;f__Steccherinaceae;g__Steccherinum;s__Steccherinum_neonitidum	0.0398471	0	0	0	0	0	0
1ca530af86deda261b14cd2c20878866	k__Fungi;p__Ascomycota;c__Dothideomycetes;o__Dothideales;f__Dothioraceae;g__Perusta;s__Perusta_inaequalis	0	0	0	0.121398	0	0	0
1cb3819fdeb4fca3af598823f0714b75	k__Fungi;p__Basidiomycota;c__Agaricomycetes;o__Hymenochaetales;f__Schizoporaceae;g__Xylodon;s__Xylodon_crustosus	0	0	0.00667443	0	0	0	0
1cc80f76f1b448f70ce8dd3996d645b6	k__Fungi	0	0.852079	0	0	0	0	0
1cf91ec7c020f63d299d72d5b587079c	k__Fungi	0	0	0	0	0	0.0120361	0
1d05ad0040ac17c27f6e0257e9a33471	k__Fungi;p__Ascomycota;c__Dothideomycetes;o__Pleosporales;f__Pleosporaceae;g__Alternaria	0	0	0	0	0	0.0401204	0
1d0a33f0811171157befcbef60db22d5	k__Fungi;p__Basidiomycota;c__Tremellomycetes	0	0	0	0.0494131	0	0	0
1d1162617fbc41449d2b59be3009efcf	k__Fungi	0.00271685	0	0	0	0	0	0
1d18f5b38646f5578622bd7f8557f65d	k__Fungi	0	0	0	0.0445328	0	0	0
1d385478984abbca796b7aa0e30e4cff	k__Fungi	0	0	0	0	0	0	0.395778
1d3a3b570da09f8722387cae598fbedd	k__Fungi;p__Ascomycota;c__Dothideomycetes;o__Pleosporales;f__Pleosporaceae;g__Pyrenophora	0	0	0	0	0	0.17653	0
1d69f72ef304c994e5fbfa2ea41ae360	k__Fungi	0	0	0	0.015251	0	0	0
1d7f5a93461308a2b19e2b9b008f2087	k__Fungi;p__Ascomycota;c__Sordariomycetes;o__Hypocreales;f__Hypocreales_fam_Incertae_sedis;g__Sarocladium;s__Sarocladium_bactrocephalum	0.254478	0	0.176569	0.272077	0.387484	0	0
1da7da3db454b5f1db8aa6ea077b78bb	k__Fungi	0	0	0.0776661	0	0	0	0
1dcaad4c125119899559f030a3dbe42d	k__Fungi;p__Ascomycota;c__Saccharomycetes;o__Saccharomycetales;f__Phaffomycetaceae;g__Cyberlindnera;s__Cyberlindnera_misumaiensis	0	0.00835371	0	0	0	0	0
1dd47189fa998f3a5b7ecf3d92d986ec	k__Fungi;p__Basidiomycota;c__Agaricomycetes;o__Russulales;f__Peniophoraceae;g__Peniophora	0.0190179	0	0	0	0	0	0
1e084eb786c831d5fe0c3a57e572bef2	k__Fungi;p__Basidiomycota;c__Agaricomycetes;o__Agaricales;f__Physalacriaceae;g__Cylindrobasidium;s__Cylindrobasidium_evolvens	0.011773	0	0	0	0	0	0
1e0bba4f5b874879c1d205e3c21371dc	k__Fungi;p__Basidiomycota;c__Wallemiomycetes;o__Wallemiales;f__Wallemiaceae;g__Wallemia;s__Wallemia_ichthyophaga	0	0	0.763919	0	0.0842357	0	0
1e23084fbf95d0d34ba02964fe1fce16	k__Fungi;p__Ascomycota;c__Dothideomycetes;o__Pleosporales;f__Didymellaceae	0	0	0	0	0.0954672	0	0
1e2c1bcf1da810d3cd640625e2c6ed12	k__Fungi;p__Ascomycota;c__Dothideomycetes;o__Capnodiales;f__Neodevriesiaceae;g__Neodevriesia;s__Neodevriesia_capensis	0	0	0	0.0524633	0	0	0
1e2f06b14aaed5669b0bf14964972b27	k__Fungi	0	0	0	0	0	0.0120361	0
1e7820ada23f933852116ad83c0d096d	k__Fungi;p__Basidiomycota;c__Agaricomycetes	0.0516201	0	0	0	0	0	0
1e948f663bd4d29aaa380b8e104ee91f	k__Fungi;p__Basidiomycota;c__Agaricomycetes	0	0	0	0.0128108	0	0	0
1eb511721af35e0380b731f0e93c9567	k__Fungi;p__Basidiomycota;c__Agaricomycetes	0.00815055	0	0	0	0	0	0
1ee357634c05afb77ee1a4046e63ef18	k__Fungi	0.184746	0.701712	0.0370128	0	0	0	0
1f2e60e2b80d916e7b65b2891b9017cd	k__Fungi;p__Ascomycota;c__Dothideomycetes;o__Pleosporales;f__Phaeosphaeriaceae	0	0	0	0	0	0.0240722	0
1fca90336b6b69402ab4ca09d563b0f8	k__Fungi;p__Basidiomycota;c__Agaricomycetes;o__Russulales;f__Stereaceae	0	0	0	0	0.153496	0	0
1fd699717828494b644cecd217458d3e	k__Fungi;p__Ascomycota;c__Dothideomycetes;o__Capnodiales;f__Capnodiales_fam_Incertae_sedis;g__Phaeotheca;s__Phaeotheca_triangularis	0	0	0	0.0231815	0	0	0
200c3fc7d85e59f1a03d82c7be770e09	k__Fungi;p__Ascomycota;c__Lecanoromycetes;o__Lecanorales	0	0	0.0230571	0	0	0	0
202fddfae18ca177b521bbf0dd496af0	k__Fungi;p__Ascomycota;c__Dothideomycetes;o__Capnodiales;f__Mycosphaerellaceae;g__Ramularia;s__Ramularia_plurivora	0	0	0.0643173	0	0	0	0
2060bd96d9ef88879f5e7fd5f8507e52	k__Fungi;p__Ascomycota;c__Eurotiomycetes;o__Chaetothyriales;f__Trichomeriaceae;g__Knufia	0	0	0	0	0.116058	0	0
2074e1867b6d7466e4fea6e4825d6489	k__Fungi	0.0443752	0	0	0	0	0	0
209b6ecca3de95dbf95de1ac79613613	k__Fungi;p__Ascomycota;c__Arthoniomycetes;o__Lichenostigmatales;f__Phaeococcomycetaceae;g__Phaeococcomyces	0	0	0	0.0219614	0	0	0
20b85203e9f0aec1ad2f71839d20927c	k__Fungi;p__Basidiomycota;c__Agaricomycetes;o__Polyporales;f__Steccherinaceae;g__Steccherinum;s__Steccherinum_ochraceum	0.236366	0	0.0291248	0.0262317	0	0	0
20cc0c1ba99d4c23b231b6ab5926c1cb	k__Fungi;p__Ascomycota;c__Leotiomycetes;o__Helotiales;f__Helotiaceae;g__Articulospora;s__Articulospora_proliferata	0	0	0.028518	0	0	0	0
20f6563103e25eeb9537a87cd048df41	k__Fungi	0	0	0	0	0.0224629	0	0
2140361f971f20c442d30be866170f9b	k__Fungi	0	0	0	0	0	0.112337	0
214aa2e7bdecfcfaaf8d1024d447c3e1	k__Fungi	0.0135842	0	0	0	0	0	0
21580fdf341dac248639fc4aa399323e	k__Fungi	0	0	0.0175962	0	0	0	0
21972cf77d63158beb307045bde49b04	k__Fungi;p__Ascomycota;c__Leotiomycetes;o__Helotiales;f__Helotiales_fam_Incertae_sedis;g__Cadophora;s__Cadophora_luteo-olivacea	0	0	0	0.0652742	0	0	0
21a7c78e5824a2dc5ac5cb437501b2cb	k__Fungi;p__Basidiomycota;c__Agaricomycetes;o__Hymenochaetales;f__Hymenochaetaceae;g__Fuscoporia;s__Fuscoporia_ferrea	0	0	0.0121353	0	0	0	0
21b6491ac1fc629a96022c42c6f76624	k__Fungi;p__Ascomycota;c__Dothideomycetes;o__Pleosporales;f__Lentitheciaceae;g__Keissleriella	0	0	0	0	0	0.168506	0.219877
21cb8ebbf3182273e787fbffc72e7713	k__Fungi	0	0	0	0	0	0.0682046	0
21cefa3bfcfa54b6873301bba12abfcb	k__Fungi;p__Basidiomycota;c__Agaricomycetes;o__Sebacinales	0.0253573	0	0	0	0	0	0
21ea6b74ab0916e302c3513fc19c8128	k__Fungi;p__Ascomycota;c__Saccharomycetes;o__Saccharomycetales;f__Phaffomycetaceae;g__Komagataella	0	0	0	0.016471	0	0	0
21f052240692c9ce6bb48bd8303f8f86	k__Fungi;p__Ascomycota;c__Sordariomycetes;o__Xylariales;f__Xylariales_fam_Incertae_sedis;g__Hansfordia;s__Hansfordia_pulvinata	0.0326022	0	0	0.0915058	0	0	0
21f5954329a2384732611d7458c5a564	k__Fungi	0	0	0	0	0	0.0120361	0
21fabadc9710ff337f741bc506dda9f0	k__Fungi	0	0	0	0	0	0.00802407	0
220d634b055f6ef0506918890bc02a83	k__Fungi;p__Basidiomycota;c__Agaricomycetes;o__Hymenochaetales;f__Hymenochaetaceae;g__Fuscoporia;s__Fuscoporia_ferruginosa	0	0	0.0333722	0	0	0	0
220e567868eeda42326aee312cc2ba24	k__Fungi;p__Ascomycota;c__Taphrinomycetes;o__Taphrinales;f__Taphrinaceae;g__Taphrina;s__unidentified	0.0253573	0	0	0	0	0	0
2210a98cdf7ff448daf9f9c8705c8619	k__Fungi;p__Ascomycota;c__Sordariomycetes;o__Hypocreales;f__Cordycipitaceae;g__Simplicillium	0	0	0	0	0	0.0842528	0
222b84e6197953dfbf76da619cb7e458	k__Fungi	0.0153955	0	0	0	0	0	0
222bbe4353b5bde3f38b8488b5abc412	k__Fungi;p__Basidiomycota;c__Agaricostilbomycetes;o__Agaricostilbales;f__Kondoaceae;g__Kondoa;s__Kondoa_aeria	0	0	0.00485413	0	0	0	0
224ec5d034e47935badccf3165858a09	k__Fungi	0	0	0	0.142139	0	0	0
226759f5d9d92f964f94e06e34f29614	k__Fungi;p__Basidiomycota;c__Agaricomycetes;o__Agaricales;f__Psathyrellaceae;g__Psathyrella	0.0163011	0	0	0.0353823	0	0	0
2268875e05fd1d53e1dd74d93775d44d	k__Fungi;p__Basidiomycota;c__Agaricomycetes;o__Russulales;f__Stereaceae;g__Stereum;s__Stereum_sanguinolentum	0	0	0.0782729	0	0	0	0
227809837ea71aec49f565f5a4d4d746	k__Fungi	0	0	0.072812	0	0	0	0
227d4754b275ed9e0f9924357805cb16	k__Fungi	0	0	0	0	0	0.0521565	0
22944bdfa5685197ad0ba79744a343d9	k__Fungi	0	0	0.0661376	0	0	0	0
22a8118cf39ef2e5cddfc046e1d63c12	k__Fungi	0	0	0	0.031722	0	0	0
22a91bb339711593a57510890b0a974c	k__Fungi;p__Ascomycota;c__Saccharomycetes;o__Saccharomycetales;f__Metschnikowiaceae;g__Metschnikowia;s__Metschnikowia_shanxiensis	0	1.22648	0	0	0	0	0
22ac497a6bfb6bb3da2579063cdc98e0	k__Fungi	0	0	0	0.0591738	0	0	0
22c70f2aa7ae4a22e5c9373f16184d80	k__Fungi;p__Basidiomycota;c__Agaricomycetes;o__Polyporales;f__Fomitopsidaceae;g__Wolfiporia	0.0326022	0	0	0	0	0	0
22fc63c5a1025e05aaf26da28c2a45ea	k__Fungi;p__Ascomycota;c__Sordariomycetes;o__Hypocreales	0	0	0	0.00366023	0	0	0
22fdb37dc2e4a61caa2a7dc31b74f63b	k__Fungi;p__Basidiomycota;c__Agaricomycetes;o__Agaricales;f__Psathyrellaceae;g__Psathyrella	0	0	0	0	0.399652	0	0
2302c239650301184d068c18eaeec2bd	k__Fungi;p__Basidiomycota;c__Agaricomycetes;o__Hymenochaetales;f__Hymenochaetaceae	0.00452808	0	0	0	0	0	0
2309e8159a11301b268602a52cba388f	k__Fungi;p__Ascomycota;c__Eurotiomycetes;o__Eurotiales;f__Aspergillaceae;g__Aspergillus;s__Aspergillus_penicillioides	0	0	0	0	0	0.0361083	0
23566740179584cdc9364d2584d42bd3	k__Fungi	0	0	0.0127421	0	0	0	0
236449c707bf9ed4f57cfae024bfdb9d	k__Fungi;p__Basidiomycota;c__Agaricomycetes;o__Agaricales;f__Tricholomataceae;g__Baeospora	0.0498089	0	0	0	0	0	0
23742e079c710d2e8473d56e882a1713	k__Fungi;p__Ascomycota;c__Saccharomycetes;o__Saccharomycetales;f__Metschnikowiaceae;g__Metschnikowia;s__Metschnikowia_rubicola	0	0.309847	0	0	0	0	0
23b1e0e6d25c0be295513157c7583235	k__Fungi	0	0	0	0	0.0870436	0	0
23e3bcf956c1de719bb879b9ba8d092b	k__Fungi	17.9955	0	0.0637105	0	0	0	0
23edc05b58da9a8157ef2eb98aa4b65d	k__Fungi	0	0	0	0	0	0	0.0879507
24260ded829070d6f01384345e61eac9	k__Fungi	0.0914673	0	0	0	0	0	0
24325ee0aec7cda139977a18405dc145	k__Fungi	0	0	0	0.0359923	0	0	0
24695b7949264022e648ce56f8597e80	k__Fungi;p__Basidiomycota	0	0	0	0.128718	0	0	0
246a8b1a17089e1c1aa5a9ecf6a66f2d	k__Fungi	0.508957	0	0	0	0	0	0
2477a86ca3cc1c662d3211d2ecb127f0	k__Fungi;p__Ascomycota;c__Dothideomycetes;o__Pleosporales;f__Pleosporaceae;g__Alternaria;s__Alternaria_rosae	0	0	0	0.0658842	0	0	0
249731eefb4e5fb6e689ff88db14b356	k__Fungi;p__Ascomycota;c__Dothideomycetes;o__Capnodiales;f__Teratosphaeriaceae;g__Lapidomyces;s__Lapidomyces_hispanicus	0	0	0	0.0231815	0	0	0
24b0c301a622fd3f689ffca86c09528a	k__Fungi;p__Ascomycota;c__Dothideomycetes;o__Capnodiales;f__Mycosphaerellaceae;g__Mycosphaerella;s__Mycosphaerella_tassiana	0	0	0	0.209853	0.277042	0	0
24b4bb6c5ff474836fc1ac3022fe7031	k__Fungi;p__Ascomycota;c__Saccharomycetes;o__Saccharomycetales;f__Trigonopsidaceae;g__Trigonopsis;s__Trigonopsis_californica	0	0.0379714	0	0	0	0	0
25228f76c6ac07d0709a1680763ac7fa	k__Fungi	0	0	0	0	0	0.112337	0
2527d2489da591574d068d007f952af4	k__Fungi;p__Basidiomycota;c__Agaricomycetes;o__Hymenochaetales;f__Schizoporaceae;g__Xylodon;s__Xylodon_sambuci	0	0	0	0	0.146009	0	0
2540dfa21dfa90f5511af8bee5418f00	k__Fungi;p__Basidiomycota;c__Agaricomycetes	0	0	0.0394398	0	0	0	0
255a4bd4bd1aacdba0ba0908e28bf6a8	k__Fungi;p__Basidiomycota;c__Agaricomycetes;o__Corticiales;f__Vuilleminiaceae;g__Vuilleminia;s__Vuilleminia_pseudocystidiata	0.054337	0	0	0	0	0	0
25771523959e56925afac05abbd41902	k__Fungi;p__Ascomycota;c__Dothideomycetes;o__Pleosporales;f__Pleosporaceae	0	0	0	0.0402626	0	0	0
2589184e3744fdad5f4057e2bdfc07e1	k__Fungi;p__Ascomycota;c__Sordariomycetes;o__Hypocreales;f__Hypocreaceae;g__Trichoderma	0	0	0	0.00549035	0	0	0
25f91077ab3b85f39ebe9fab7f4372a8	k__Fungi;p__Ascomycota;c__Sordariomycetes	0	0	0	0.116517	0	0	0
260cb776bed41aab0a9ab8f7a0a8eb24	k__Fungi	0.035319	0	0	0	0	0	0
2632adf55fdc474da4ba5ab7a3e0a423	k__Fungi;p__Basidiomycota;c__Agaricomycetes;o__Russulales;f__Stereaceae;g__Stereum;s__Stereum_sanguinolentum	0.140371	0	0.0685646	0.0329421	0	0	0
2646232a36a42c56b03b7d9a29ffcc06	k__Fungi;p__Basidiomycota;c__Malasseziomycetes;o__Malasseziales;f__Malasseziaceae;g__Malassezia;s__Malassezia_globosa	0	0.0243017	0	0.00305019	0	0	0
266850ba4b89cd76c1b0c29fe18328ad	k__Fungi;p__Basidiomycota;c__Agaricomycetes;o__Hymenochaetales;f__Hymenochaetaceae;g__Phellinus;s__Phellinus_viticola	0.00452808	0	0	0	0.0355662	0	0
26b8705317e6a824b7f4909ed20daf7d	k__Fungi;p__Ascomycota;c__Saccharomycetes;o__Saccharomycetales;f__Debaryomycetaceae;g__Debaryomyces	0	0	0	0	0	2.03811	0.527704
274238495b89b1e8e8e237bf7633f2c9	k__Fungi	0	0	0	0	0	6.53159	0
27940762fe222288f87a091890dff074	k__Fungi	0	0	0	0	0	0.0120361	0
279c4dae1d7700cf03c4a9f5a94bee9c	k__Fungi	0	0	0	0	0.132905	0	0
27aaad4c1f83b02606c0dbfc01c73470	k__Fungi;p__Ascomycota;c__Dothideomycetes;o__Pleosporales;f__Lophiostomataceae;g__Coelodictyosporium;s__Coelodictyosporium_rosarum	0.0824111	0	0	0	0	0	0
27af02f9ea875de34c030c050bb9672d	k__Fungi	0	0	0	0.031722	0	0	0
27b1432610e5405a30594a2e87ad160d	k__Fungi	0.00633932	0	0	0	0.00655167	0	0
27edfbbdbf1172d4af8c5b9091fe4c41	k__Fungi;p__Basidiomycota;c__Tremellomycetes;o__Tremellales;f__Bulleribasidiaceae;g__Vishniacozyma;s__Vishniacozyma_carnescens	0	0	0	0	0	0.505517	0
27fdc9316831786716c1bb838908485f	k__Fungi;p__Ascomycota;c__Saccharomycetes;o__Saccharomycetales;f__Saccharomycodaceae;g__Hanseniaspora	0	0.0729051	0	0	0	0	0
280b6bce2628160b31d1b7782caacdc4	k__Fungi;p__Ascomycota;c__Dothideomycetes;o__Pleosporales;f__Didymosphaeriaceae;g__Tremateia;s__unidentified	0	0	0	0	0	0.0361083	0
2843c88b78d1d52c00ad4d0a29f0dc7b	k__Fungi;p__Basidiomycota;c__Agaricomycetes;o__Agaricales;f__Tricholomataceae;g__Baeospora	1.5477	0	0.26455	0.0463629	0.0561572	0	0
285e73d2d1ae432f7082f8fb101661c4	k__Fungi;p__Ascomycota;c__Saccharomycetes;o__Saccharomycetales;f__Debaryomycetaceae;g__Schwanniomyces	0	0	0	0.0213514	0	0	0
288476c4baba9adfdb3be6758435c20f	k__Fungi	0	0	0	0	0	0.0561685	0
28aecfd97a9d875acb156f6d57686d90	k__Fungi;p__Ascomycota	0	0	0.0479346	0	0	0	0
28c56d3c8e3ffa8da4448f8545147ae0	k__Fungi;p__Ascomycota;c__Saccharomycetes;o__Saccharomycetales;f__Debaryomycetaceae;g__Debaryomyces	0	0	0.151692	0	1.02487	0	0
28e9d84429d34dee071f6b0bb6c0c575	k__Fungi;p__Ascomycota;c__Sordariomycetes;o__Conioscyphales;f__Conioscyphaceae;g__Conioscypha;s__Conioscypha_pleiomorpha	0	0	0	0.00610039	0	0	0
2927136d91c70b9df2ed36fe64a26ab0	k__Fungi	0	0	0	0	0	0.0722166	0
2932e22e69f99fd3d7abe6bb86e63850	k__Fungi;p__Ascomycota;c__Dothideomycetes;o__Pleosporales;f__Pleosporaceae;g__Alternaria	0.0280741	0	0.0867676	1.27742	1.96176	0	0
2939a2d9e9c38999461e78704888ef62	k__Fungi;p__Ascomycota;c__Dothideomycetes;o__Capnodiales;f__Mycosphaerellaceae;g__Phaeophleospora;s__Phaeophleospora_hymenocallidicola	0	0	0	0	0	0.0120361	0
293f96090f66e471fceafa0c948c5295	k__Fungi;p__Ascomycota;c__Eurotiomycetes;o__Eurotiales;f__Aspergillaceae;g__Penicillium	0	0	0.399252	0	0	0	0
29421e065348b84e068b08d82c06dff9	k__Fungi	0	0	0	0	0	0.208626	1.18734
2989fc24680568404c7fec08f9d7ee7d	k__Fungi;p__Basidiomycota;c__Agaricomycetes	0	0	0.0169895	0	0	0	0
29f8e635850e2be49da80e15644bbbac	k__Fungi	0	0	0	0	0.0430538	0	0
29fec87ceb7bf75fe9c03e02e9162409	k__Fungi;p__Ascomycota;c__Dothideomycetes;o__Dothideales;f__Dothioraceae;g__Pringsheimia;s__Pringsheimia_euphorbiae	0.0316966	0	0	0	0	0	0
29ff890ad475cea781236604760cd516	k__Fungi	0	0	0	0	0	0.0120361	0
2a01c1b4e4d56dbedf415e59f2617361	k__Fungi;p__Ascomycota;c__Sordariomycetes;o__Hypocreales;f__Hypocreales_fam_Incertae_sedis;g__Sarocladium	0.0316966	0	0	0.0128108	0	0	0
2a33373e22e251c786738bb631d1a988	k__Fungi;p__Ascomycota;c__Dothideomycetes;o__Pleosporales;f__Didymellaceae;g__Neoascochyta	0	0	0	0	0	0.244734	0.351803
2a51a2630e8da7f93b918b82c3c684a5	k__Fungi;p__Ascomycota;c__Saccharomycetes;o__Saccharomycetales;f__Debaryomycetaceae;g__Yamadazyma;s__Yamadazyma_barbieri	0	0	0.0297316	0	0	0	0
2a8c1511e17450835be4107f90a463c9	k__Fungi	0	0	0	0	0	0.172518	0
2aa2ed2f2a59301016e5f08f95561660	k__Fungi;p__Ascomycota;c__Leotiomycetes;o__Erysiphales;f__Erysiphaceae;g__Golovinomyces;s__Golovinomyces_sp	0	0	0	0.0195212	0	0	0
2abc0e515d53cd3d7fa29a46b0bc35c2	k__Fungi	0.0199236	0	0	0	0	0	0
2abfed802341b0fd3e556c9f599bf077	k__Fungi	0.191085	1.79301	0	0.00854054	0	0	0
2ae05ec815e623313d89faf1338a83ce	k__Fungi;p__Basidiomycota;c__Agaricomycetes;o__Polyporales;f__Fomitopsidaceae;g__Cinereomyces;s__Cinereomyces_lindbladii	0.0126786	0	0	0	0	0	0
2b1643d5bfaeb89a94b569c0736a987e	k__Fungi;p__Ascomycota;c__Saccharomycetes;o__Saccharomycetales;f__Pichiaceae;g__Dekkera;s__Dekkera_anomala	0.00271685	0	0	0	0	0	0
2b1dcd9f82363f0c09079958b98699e2	k__Fungi;p__Ascomycota;c__Dothideomycetes;o__Dothideales;f__Aureobasidiaceae	0	0	0	0	0	0.982949	0.307828
2b5e4c9eec4f4ebb92c2db276f54737a	k__Fungi;p__Ascomycota;c__Sordariomycetes;o__Hypocreales;f__Cordycipitaceae	0	0	0	0	0	0	0.923483
2b70656aa93122005cdcdf7df468b3de	k__Fungi	0	0	0	0	0	0	0.0879507
2b72c955e1a9ea005529b10a86590ef3	k__Fungi;p__Basidiomycota;c__Tremellomycetes;o__Tremellales;f__Bulleribasidiaceae;g__Dioszegia;s__Dioszegia_patagonica	0	0	0.0576428	0	0	0	0
2b8e6a4bb83f701b2718477f0f649edf	k__Fungi	0	0	0	0	0	0.425276	0
2bb70a650ba6955bc6ad2369212a42a8	k__Fungi;p__Ascomycota;c__Dothideomycetes;o__Capnodiales;f__Mycosphaerellaceae;g__Mycosphaerella;s__Mycosphaerella_punctiformis	0	0	0.00849473	0	0	0	0
2bc2e94b6ea3c16bff6a33c8714a60c0	k__Fungi;p__Ascomycota;c__Saccharomycetes;o__Saccharomycetales;f__Pichiaceae;g__Brettanomyces;s__unidentified	0.0289797	0.00303771	0	0	0	0	0
2bd520dfcb7d599161c98c6bb4de289b	k__Fungi	0.147616	0	0	0	0	0	0
2bfcc9efc6a9018fa58b38ba99ac52f9	k__Fungi;p__Basidiomycota;c__Agaricomycetes;o__Polyporales;f__Irpicaceae;g__Ceriporia;s__Ceriporia_viridans	0	0	0	0	0.0823638	0	0
2c38804ee4d2cb4b5dc95cd57ca1e881	k__Fungi;p__Ascomycota;c__Leotiomycetes;o__Helotiales;f__Helotiaceae;g__Crocicreas;s__Crocicreas_furvum	0.00815055	0	0	0	0	0	0
2c4033d9207f3dd3a5dc1da187483c89	k__Fungi;p__Basidiomycota;c__Agaricomycetes;o__Agaricales;f__Strophariaceae;g__Tubaria;s__Tubaria_furfuracea	0	0	0.072812	0	0	0	0
2c4591e90df261621e4e87baa6297486	k__Fungi	0	0	0	0.102487	0	0	0
2c55d95bc69366723a2f3b3ddf373e09	k__Fungi;p__Basidiomycota;c__Tremellomycetes;o__Filobasidiales;f__Filobasidiaceae;g__Filobasidium	0.0344134	0	0	0	0	0	0
2c82fda30f8bdd90183a5021b35496e0	k__Fungi;p__Ascomycota;c__Lecanoromycetes;o__Lecanorales;f__Stereocaulaceae;g__Lepraria;s__Lepraria_rigidula	0	0	0	0.0500232	0	0	0
2c91a1132aa7938c98b4db17d4de52cb	k__Fungi;p__Ascomycota;c__Dothideomycetes;o__Pleosporales;f__Pleosporales_fam_Incertae_sedis;g__Libertasomyces	0	0	0	0	0	0.0240722	0
2c975832af0a4ed9cbf54f7f17532277	k__Fungi;p__Basidiomycota;c__Agaricomycetes;o__Agaricales;f__Schizophyllaceae;g__Schizophyllum;s__Schizophyllum_commune	0.164822	0	0	0	0	0	0
2cbdfb3bb458085d0ffd53e15ed96849	k__Fungi	0	0	0.0248774	0	0	0	0
2cc217063e43178badb3bc1abf60fd16	k__Fungi	0	0	0	0	0	0.0160481	0
2cc73ac89d5ff8a47dd4e5501dd0960d	k__Fungi;p__Ascomycota;c__Taphrinomycetes;o__Taphrinales;f__Taphrinaceae;g__Taphrina	0	0	0	0	0	0.0280843	0
2cf9e50e3baa8ae6fc66ca0cf93b91b4	k__Fungi;p__Ascomycota;c__Taphrinomycetes;o__Taphrinales;f__Taphrinaceae;g__Taphrina;s__Taphrina_ulmi	0.0108674	0	0	0	0	0	0
2cfc64a6ff49d915f253bbb6dff1d62d	k__Fungi;p__Ascomycota;c__Dothideomycetes;o__Pleosporales;f__Pleosporaceae;g__Neocamarosporium;s__Neocamarosporium_lamiacearum	0	0	0	0.0170811	0.8695	0	0
2d03e31833be42e1fa8820b89a1cd900	k__Fungi;p__Basidiomycota	0.102335	0	0	0	0	0	0
2d78930809b7d166d6da4d8316a8d929	k__Fungi;p__Basidiomycota;c__Agaricomycetes	0	0	0	0	0.00187191	0	0
2d86abbc98646b4f28b30a6d030ce8f5	k__Fungi	0	0	0	0	0.0327583	0	0
2d8aa74968832a4b151890a1231f082a	k__Fungi	0.089656	0	0	0	0	0	0
2d98d4fb5c3b54902e9c856dc2913933	k__Fungi;p__Ascomycota;c__Saccharomycetes;o__Saccharomycetales;f__Debaryomycetaceae;g__Yamadazyma;s__Yamadazyma_takamatsuzukensis	0	0	0	0.0237915	0	0	0
2da2efef7c5e5b5cdece6943773ca29d	k__Fungi;p__Basidiomycota;c__Agaricomycetes;o__Hymenochaetales;f__Schizoporaceae;g__Hyphodontia;s__Hyphodontia_subalutacea	0.0516201	0	0	0	0	0	0
2dd319062696e70e5830d3d4cf0b031e	k__Fungi	0	0	0	0	0	0.0200602	0
2e2a70f3559f6cf6441a0668102e6fed	k__Fungi;p__Basidiomycota;c__Agaricomycetes;o__Russulales;f__Peniophoraceae;g__Peniophora	0.0978066	0	0	0.0103707	0	0	0
2e2aaa2164806b162ded47d60c14541b	k__Fungi;p__Basidiomycota;c__Agaricomycetes;o__Polyporales;f__Phanerochaetaceae;g__unidentified;s__unidentified	0	0	0	0.0128108	0	0	0
2e2c10d234fcb546668c563867c88e11	k__Fungi	0	0	0	0	0.185319	0	0
2e2c5ebbfa647f0a1e6ca66c90cac722	k__Fungi;p__Ascomycota;c__Saccharomycetes;o__Saccharomycetales;f__Saccharomycetales_fam_Incertae_sedis;g__Candida;s__Candida_metapsilosis	0	0	0	0	0	0.0922768	0
2e2ee1944c5ab2c357c6f6e7c762fbb1	k__Fungi	0	0	0	0	0	0	0.219877
2e4c66b323fdebbcd488a76a669bdc7e	k__Fungi;p__Basidiomycota;c__Agaricomycetes;o__Agaricales;f__Strophariaceae;g__Pholiota;s__Pholiota_jahnii	0	0.0121509	0	0	0	0	0
2e71e63e3e402a2587ec680bf6c6350d	k__Fungi;p__Basidiomycota;c__Cystobasidiomycetes;o__Cystobasidiales;f__Cystobasidiaceae;g__Cystobasidium;s__unidentified	0	0	0	0	0	0.0481444	0
2eb449805398dd05f9a9fb120fe6b608	k__Fungi;p__Ascomycota;c__Eurotiomycetes;o__Chaetothyriales;f__Herpotrichiellaceae;g__Cladoriella;s__Cladoriella_eucalypti	0	0	0	0.0219614	0	0	0
2eb8e1d2505f9dc2c9bf799afbbc7b3b	k__Fungi;p__Basidiomycota;c__Cystobasidiomycetes;o__Cystobasidiomycetes_ord_Incertae_sedis;f__Symmetrosporaceae;g__Symmetrospora;s__Symmetrospora_sp	0.0670156	0	0	0	0	0	0
2ec5be372e45664021c1d663d82b5cd7	k__Fungi	0.140371	0	0	0	0	0	0
2ec975ccbbf949da0abe260ed94b5f1a	k__Fungi	0	0	0	0	0	0.0240722	0
2f519eb520caa12d90107b8c315088f6	k__Fungi	0	0	0	0	0.058965	0	0
2f789446ac775ab366b845d220bb8d4a	k__Fungi	0	0	0	0	0	0.0160481	0
2f827d2386ae988e66e9db1a08f7ca03	k__Fungi;p__Basidiomycota;c__Agaricomycetes	0	0	0	0	0.058965	0	0
2f93c45d3c9adf8877a9537033e88ca9	k__Fungi	0	0	0	0	0	0.120361	0
2faf6bc3e99e6607323bc9208bdcb7ce	k__Fungi;p__Ascomycota;c__Sordariomycetes;o__Hypocreales;f__Nectriaceae	0.0163011	0	0	0	0	0	0
2fd99f375c30947df1d13ccdf0da3135	k__Fungi	0	0	0	0	0	0.00802407	0
2fe07e278d0b6d0a00d7a1396d2cc00f	k__Fungi;p__Basidiomycota;c__Microbotryomycetes;o__Leucosporidiales;f__Leucosporidiaceae;g__Leucosporidium	0	0	0	0.0176911	0	0	0
301a00df71c270a614dac0bf8a7f0eab	k__Fungi;p__Ascomycota;c__Saccharomycetes;o__Saccharomycetales;f__Saccharomycodaceae;g__Hanseniaspora;s__Hanseniaspora_valbyensis	0	0.095688	0	0	0	0	0
302db10b91c1605ea5bc3eab9eb0664a	k__Fungi;p__Basidiomycota;c__Exobasidiomycetes;o__Exobasidiales;f__Exobasidiaceae;g__Exobasidium;s__unidentified	0	0	0	0.00671043	0	0	0
30bdffdd5f4ab6ecda5740ea96b78e85	k__Fungi;p__Basidiomycota;c__Agaricomycetes;o__Polyporales;f__Fomitopsidaceae;g__Skeletocutis	0.0416584	0	0	0	0	0	0
30ccf32d79306a0efab7375d00e448bf	k__Fungi	0	0	0.0357992	0	0	0	0
30dce9f210c80293d581de3c65f2ae1e	k__Fungi	0	3.09619	0	0	0	0	0
30e20b6077a68d4e2f712bb0806e2775	k__Fungi;p__Ascomycota;c__Leotiomycetes;o__Helotiales;f__Vibrisseaceae;g__Phialocephala;s__Phialocephala_urceolata	0	0	0	0.015861	0	0	0
31142449fd7cd4efeee15230b6340c26	k__Fungi	0	0	0	0	0.232116	0	0
311990847b7788f660d9156b78bb6e88	k__Fungi	0	0	0	0	0.0439898	0	0
31401d8e1ccc4936298e0f4cd4b04f94	k__Fungi;p__Ascomycota;c__Sordariomycetes	0	0	0.0752391	0	0.0861077	0	0
31658321eee0317e193154a52d2cd6cc	k__Fungi	0	0	0	0	0	0.00802407	0
3168f06340b3426e72eecdcd795c755c	k__Fungi	0	0	0	0	0.133841	0	0
316bbb996d45a407965c3cd5605267e5	k__Fungi;p__Basidiomycota;c__Tremellomycetes;o__Cystofilobasidiales;f__Mrakiaceae;g__Itersonilia;s__Itersonilia_pannonica	0	0	0	0	0.111378	0	0
3173c93d01b351ce0ac15ef7c8bc09b8	k__Fungi	0	0	0	0.00915058	0	0	0
319c388d812838ac6bcc2e3f4ef82350	k__Fungi;p__Basidiomycota;c__Tremellomycetes;o__Trichosporonales;f__Trichosporonaceae	0.085128	0	0	0	0	0	0
31c4710d3421267dc45d76a775d5e8b8	k__Fungi;p__Basidiomycota;c__Cystobasidiomycetes;o__Cystobasidiomycetes_ord_Incertae_sedis;f__Symmetrosporaceae;g__Symmetrospora	0	0	0	0	0	0.0922768	0
31c54dd43a1548a6b8cf76a3b455bd80	k__Fungi;p__Ascomycota;c__Dothideomycetes;o__Pleosporales	0	0	0	0.063444	0.0346303	0	0
32183ca34921b7848b3bdb294bae243e	k__Fungi;p__Ascomycota	0.0289797	0	0	0	0	0	0
32382b19d99f1bb9a5b681027185a771	k__Fungi	0	0	0	0.0128108	0	0	0
325ff8469f6298ac9677db624f952781	k__Fungi;p__Ascomycota;c__Leotiomycetes;o__Erysiphales;f__Erysiphaceae;g__Podosphaera	0	0	0.0849473	0	0	0	0
3272895295c64de700aec561500b5780	k__Fungi;p__Ascomycota;c__Sordariomycetes;o__Coniochaetales;f__Coniochaetaceae;g__Coniochaeta	0.0262629	0	0	0	0	0	0
32adf5838872aa28aabd51a3ddac2168	k__Fungi;p__Ascomycota;c__Eurotiomycetes;o__Chaetothyriales	0	0	0	0.0134209	0	0	0
32b925a1395ca42f41edcf231787681f	k__Fungi;p__Ascomycota;c__Saccharomycetes;o__Saccharomycetales;f__Pichiaceae;g__Kregervanrija;s__Kregervanrija_fluxuum	0.011773	0	0	0	0	0	0
32bff0fa874cd593716197fc10f805c6	k__Fungi	0	0	0	0	0	0.0842528	0
32c4a0359e9b3d835579e2916cfeddec	k__Fungi	0	0	0	0.111637	0	0	0
32d4f144ff5f790583e050eeabb37e5c	k__Fungi;p__Basidiomycota;c__Agaricomycetes;o__Corticiales;f__Corticiaceae;g__Corticium;s__unidentified	0	0	0.0515752	0	0	0	0
32e73e583ffa300b7b5b4d9764225852	k__Fungi;p__Basidiomycota;c__Agaricomycetes;o__Agaricales;f__Agaricales_fam_Incertae_sedis;g__Uncobasidium;s__unidentified	0	0	0.0455075	0	0	0	0
32e9293b51c0cc863ed3633e41e215fd	k__Fungi;p__Ascomycota;c__Dothideomycetes;o__Pleosporales;f__Pleosporales_fam_Incertae_sedis;g__Libertasomyces	0.0199236	0	0	0	0	0	0
33cc1621f168482e2c3ec845a89072c4	k__Fungi;p__Basidiomycota	0.0516201	0	0	0	0.105763	0	0
33df0b91b9763d1da732a4fd170eb96d	k__Fungi;p__Ascomycota;c__Sordariomycetes;o__Hypocreales;f__Hypocreales_fam_Incertae_sedis;g__Trichothecium;s__Trichothecium_roseum	0	0	0	0.00854054	0	0	0
341266d7062ab65c6b8dfacd1c1af047	k__Fungi;p__Basidiomycota;c__Agaricomycetes;o__Agaricales;f__Physalacriaceae;g__Cylindrobasidium	0.0289797	0	0	0	0	0	0
34270e098bec5f3a84c1b6ec4b9f68fa	k__Fungi	0	0	0.00242707	0.00610039	0	0	0
344a3f52cfb23cea7da4c98c18e3e79e	k__Fungi;p__Basidiomycota;c__Agaricomycetes;o__Russulales;f__Peniophoraceae;g__Peniophora	3.28377	0	0.694748	0.123228	0.730979	0	0
344beaa4dcf0fbf7870e195b6af14925	k__Fungi;p__Basidiomycota;c__Agaricomycetes;o__Hymenochaetales;f__Tubulicrinaceae;g__Tubulicrinis;s__Tubulicrinis_glebulosus	0.0769774	0	0.0206301	0.0323321	0	0	0
344e8fb41be479742140d2c1fb168a94	k__Fungi	0	0	0	0	0.134777	0	0
345be4ae3ea5667e6e91004cb9d96cc6	k__Fungi;p__Ascomycota;c__Dothideomycetes;o__Capnodiales;f__Capnodiales_fam_Incertae_sedis;g__Phaeotheca	0.172973	0	0	0	0.627088	0	0
34b9a6ad23127dcbef1486204ee0c075	k__Fungi;p__Ascomycota;c__Sordariomycetes;o__Xylariales;f__Xylariaceae;g__Biscogniauxia;s__Biscogniauxia_nummularia	0.030791	0	0	0	0	0	0
34cc229e2bf05ae47af9e71e1c0877c0	k__Fungi;p__Ascomycota;c__Saccharomycetes;o__Saccharomycetales;f__Debaryomycetaceae;g__Yamadazyma;s__Yamadazyma_olivae	0	0.00835371	0	0	0	0	0
34e3929e64c2552841b8afd211b0eb27	k__Fungi	0	0	0	0	0	0.0481444	0
34efcc62094193d1ba745e18b6bb174f	k__Fungi;p__Basidiomycota;c__Cystobasidiomycetes	0	0	0	0.0305019	0	0	0
352f9b5441ac05ddc1e68a8694fa5240	k__Fungi;p__Basidiomycota	0	0	0	0	0.0140393	0	0
3544ffe5b2a46132e1be0060216c8834	k__Fungi;p__Basidiomycota;c__Agaricomycetes;o__Trechisporales;f__Trechisporales_fam_Incertae_sedis;g__Sistotremastrum;s__Sistotremastrum_guttuliferum	0.23546	0	0	0	0	0	0
357213d1b51aae86976ab043a9f50954	k__Fungi;p__Ascomycota;c__Dothideomycetes;o__Capnodiales	0	0	0	0.0366023	0	0	0
3586c17d073de4d3495f75bb587fa10e	k__Fungi	0	0	0	0	0	0.49348	0
359ca084db6cd81920b56bf34a21abc6	k__Fungi;p__Ascomycota	0	0	0	0.0115907	0	0	0
35d61a497a207a20891cdbf2d271e0b2	k__Fungi	0	0	0	0.0231815	0	0	0
35dec56f72207ae03374f717838db4d5	k__Fungi	0.0108674	0	0	0	0	0	0
35efd7bdaddf5cd80dac951f15aae47c	k__Fungi;p__Basidiomycota;c__Agaricomycetes	0.0498089	0	0	0	0	0	0
3616754d21a430f0bd64db917cacf5a0	k__Fungi	0	0	0	0	0.0514774	0	0
361ea24b47a9ed0e4bb253d5f2f16da2	k__Fungi	0	0	0	0	0	0.0200602	0
3621197bd4140bfdd967eb0ed72b82bb	k__Fungi;p__Ascomycota;c__Sordariomycetes;o__Hypocreales;f__Hypocreales_fam_Incertae_sedis;g__Sarocladium;s__Sarocladium_bacillisporum	0	0	0.0072812	0	0	0	0
364af67ed0ca7f6239c3bfa1e0b65151	k__Fungi;p__Basidiomycota;c__Tremellomycetes;o__Tremellales;f__Bulleraceae;g__Bullera;s__Bullera_crocea	0.0181123	0	0	0	0	0	0
36d2e68128cf8d4e44cc96fd836dfab1	k__Fungi;p__Basidiomycota;c__Agaricostilbomycetes;o__Agaricostilbales;f__Kondoaceae;g__Kondoa	0	0	0	0.0402626	0	0	0
3724954bb4901b9667327686e2df77a9	k__Fungi;p__Basidiomycota;c__Agaricomycetes;o__Russulales;f__Gloeocystidiellaceae;g__Gloeocystidiellum;s__Gloeocystidiellum_porosum	0.0163011	0	0	0	0	0	0
372e1a2ea93f0a8dbd5dd8630abcc5dd	k__Fungi;p__Basidiomycota	0	0	0	0	0.0776841	0	0
3730bf6ff4206dddd315d7c2a0ffb1d3	k__Fungi	0	0	0.0333722	0	0	0	0
376e331fea6c89f5ae9aed9c80b00107	k__Fungi	0	0	0	0.00244016	0	0	0
379032fd002fcff74fabf0e18590c9ac	k__Fungi	0	0	0	0	0	0.0802407	0
379be68a7c27a8fd0410f6901b0a8de4	k__Fungi;p__Basidiomycota;c__Tremellomycetes;o__Tremellales	0	0	0	0	0.00935953	0	0
379cddb6c1595957c809f17e7d84a07c	k__Fungi;p__Ascomycota;c__Dothideomycetes;o__Pleosporales;f__Phaeosphaeriaceae;g__Septoriella;s__Septoriella_hirta	0	0	0	0.209243	0	0	0
37a0012f86fa1cc03fe9ffe2ac8e5f13	k__Fungi;p__Basidiomycota;c__Agaricomycetes;o__Russulales;f__Peniophoraceae;g__Peniophora	0	0	0.106184	0	0	0	0
37bbe7981b5aac819b997e6e11f9198d	k__Fungi;p__Basidiomycota;c__Agaricomycetes	0	0	0	0	0.0458617	0	0
37c442486f6ba6753c908ff1fc913286	k__Fungi	0	0	0	0.00549035	0	0	0
37e7825868210f0e83bb5ac42c87e288	k__Fungi	0	0	0.0091015	0	0	0	0
37f9787b6f94c418536696dae6134e15	k__Fungi;p__Ascomycota;c__Arthoniomycetes;o__Arthoniales;f__Roccellaceae;g__Gyrographa;s__Gyrographa_gyrocarpa	0	0	0	0.0292819	0	0	0
38368ea55a33878d37c4de206e1444ca	k__Fungi;p__Basidiomycota;c__Tremellomycetes;o__Tremellales;f__Bulleribasidiaceae;g__Vishniacozyma;s__Vishniacozyma_victoriae	0.0760718	0.00683485	7.09735	1.50009	0.0814279	0	0
385815e68d055e62fb5391f73c4dbb57	k__Fungi;p__Ascomycota;c__Dothideomycetes;o__Pleosporales;f__Pleosporaceae;g__Stemphylium	0	0	0	0.101876	0	0	0
3867fe5a33a40682cc81459a788dbc83	k__Fungi;p__Basidiomycota;c__Agaricomycetes;o__Agaricales;f__Schizophyllaceae;g__Schizophyllum;s__Schizophyllum_commune	0.507145	0	0.295495	0.0134209	0.160984	0	0
386bf661ca1cb9f5c6e8bb604652222f	k__Fungi	0	0	0	0.00488031	0	0	0
386db052735a05c4c12fd1a1bbd2880e	k__Fungi	0	0	0	0	0	0.0160481	0
39302ad4d5366d2aaacd637e18658869	k__Fungi;p__Ascomycota;c__Sordariomycetes	0.00633932	0	0	0	0	0	0
3945e651cc833a38b50597b1c27e6cc4	k__Fungi;p__Ascomycota;c__Leotiomycetes;o__Helotiales;f__Leotiaceae;g__Neobulgaria;s__Neobulgaria_alba	0	0	0.0509684	0	0	0	0
395a80ee6d7e2f72681503db537257f3	k__Fungi	0	0	0	0	0	0.00802407	0
395b091d7bd3b4b4c2d054df73bc6ca3	k__Fungi;p__Ascomycota;c__Saccharomycetes;o__Saccharomycetales;f__Metschnikowiaceae;g__Metschnikowia;s__Metschnikowia_shanxiensis	0	0.90372	0	0	0	0	0
39744743aa3bfddc41a942526127cdfb	k__Fungi;p__Ascomycota;c__Dothideomycetes;o__Capnodiales;f__Mycosphaerellaceae;g__Zymoseptoria	0.230932	0	0	0.0189112	0	0	0
3997084060cb27aa0a93d1f8d94d63cd	k__Fungi;p__Basidiomycota;c__Agaricomycetes	0.0190179	0	0	0	0	0	0
39e1409192ddafd4076c7208c5d5168a	k__Fungi;p__Ascomycota;c__Sordariomycetes;o__Hypocreales;f__Hypocreales_fam_Incertae_sedis;g__Sarocladium;s__Sarocladium_implicatum	0	0	0	0	0.0365022	0	0
3a03613fc93087e608622366b1f7a0b8	k__Fungi	0	0.576406	0	0	0	0	0
3a19e20d1225e4cdddf0ac5df8667ca3	k__Fungi;p__Ascomycota;c__Saccharomycetes;o__Saccharomycetales;f__Pichiaceae;g__Dekkera;s__Dekkera_anomala	0	0	0	0	0.0271426	0	0
3a32d6c823dbc1e572e9c2064b7588a5	k__Fungi	0	0	0	0	0	0.0441324	0
3a707ddafe7d66e8902af744bd51c2e8	k__Fungi;p__Basidiomycota;c__Agaricomycetes;o__Agaricales;f__Tricholomataceae;g__Mycena	0	0	0	0.00488031	0	0	0
3a903a1f271ace784531f9308eba7efa	k__Fungi	0	0	0	0.00732047	0	0	0
3aad775e982aeb7d9bd3fbb9d8ea5e93	k__Fungi;p__Basidiomycota;c__Tremellomycetes;o__Tremellales;f__Bulleribasidiaceae;g__Vishniacozyma;s__Vishniacozyma_dimennae	0	0	0	0	0	0.00802407	0
3abb7ddbc106d1bf1a6dc523d6a2d77f	k__Fungi;p__Ascomycota;c__Eurotiomycetes;o__Eurotiales;f__Aspergillaceae;g__Penicillium	0	0	0	0	0	0	0.131926
3ac52566ef9e313a5be6abdb0ca77932	k__Fungi;p__Ascomycota;c__Sordariomycetes;o__Coniochaetales;f__Coniochaetaceae;g__Coniochaeta	0	0	0	0	0.0374381	0	0
3add7b5264be39665fe67d479492302c	k__Fungi;p__Ascomycota;c__Leotiomycetes;o__Rhytismatales;f__Rhytismataceae;g__Lophodermium;s__Lophodermium_conigenum	0	0	0	0.116517	0	0	0
3ae47538a946b75ed4d7e51eca67e20f	k__Fungi;p__Basidiomycota;c__Agaricomycetes	0.0371303	0	0.0357992	0	0.0233988	0	0
3b1df066f27e25980f0f526992683d06	k__Fungi;p__Ascomycota;c__Sordariomycetes;o__Diaporthales;f__Melanconiellaceae;g__Microascospora;s__unidentified	0.0289797	0	0	0	0	0	0
3b25d6c224ec8f5f8601ca23b631afdb	k__Fungi;p__Ascomycota;c__Sordariomycetes;o__Hypocreales;f__Stachybotryaceae;g__Stachybotrys;s__unidentified	0	0	0	0	0	0.00802407	0
3b5233fd746de7fb8e8d49d7ee27eb15	k__Fungi;p__Basidiomycota;c__Agaricomycetes;o__Agaricales;f__Tricholomataceae;g__Singerocybe;s__Singerocybe_umbilicata	0.00905617	0	0	0	0	0	0
3b570dc14e0addd894c607b1edd63bf0	k__Fungi;p__Ascomycota;c__Sordariomycetes;o__Hypocreales;f__Niessliaceae;g__Rosasphaeria;s__Rosasphaeria_moravica	0	0	0.0297316	0	0	0	0
3b5c38a3d198581f00b5a51300828784	k__Fungi;p__Ascomycota;c__Leotiomycetes;o__Helotiales;f__Helotiaceae;g__Crocicreas;s__unidentified	0	0	0	0	0	0.0922768	0
3b73d6493d06966d3746c41193dcae0d	k__Fungi;p__Basidiomycota	0.0262629	0	0	0	0	0	0
3b7d65a7c7f75c097281e969150ed32e	k__Fungi	0	0	0	0	0	0.00802407	0
3bbabe588062055d1741b1fdd3c2a7fe	k__Fungi;p__Basidiomycota;c__Agaricostilbomycetes;o__Agaricostilbales;f__Kondoaceae;g__Kondoa;s__Kondoa_aeria	0.0407527	0	0	0	0	0	0
3bc430fa724eb5ef067d9ba5f38f1eba	k__Fungi;p__Ascomycota;c__Leotiomycetes;o__Helotiales	0.0615819	0	0.0345857	0.0530734	0	0	0
3c290a0a9b521523e3c5242c72283a93	k__Fungi	0	0	0	0	0	0.0240722	0
3c47fffb8a039010b55afd9eb9945bf6	k__Fungi	0	0	0.0163827	0	0	0	0
3c5a79a5a35b3cefc69ffa47aa900cca	k__Fungi;p__Basidiomycota;c__Tremellomycetes;o__Tremellales;f__Bulleribasidiaceae;g__Vishniacozyma;s__Vishniacozyma_dimennae	0	0	0	0.0268417	0.0636448	0	0
3c65490d898421955d58ff891f07ef21	k__Fungi;p__Ascomycota;c__Dothideomycetes;o__Pleosporales;f__Didymellaceae;g__Phomatodes;s__Phomatodes_aubrietiae	0	0	0.0588564	0	0	0	0
3ca14f975bb15a41857eadfcaeac140b	k__Fungi;p__Basidiomycota;c__Agaricomycetes;o__Hymenochaetales;f__Rickenellaceae;g__Sidera;s__unidentified	0.204669	0	0.0248774	0.0530734	0.100147	0	0
3cc7c995f76158d0fe2c002ce79def79	k__Fungi;p__Ascomycota;c__Lecanoromycetes;o__Teloschistales;f__Teloschistaceae;g__Polycauliona;s__Polycauliona_candelaria	0	0	0.215402	0	0	0	0
3cca88bcacade6d0d758e834fae3f310	k__Fungi;p__Ascomycota;c__Dothideomycetes;o__Capnodiales	0.0923729	0	0	0	2.89209	0	0
3cfb5445b0c1c52cce9be1777bce0b95	k__Fungi	0	1.49228	0	0	0	0	0
3d0a0d52b8a8991d8fc9aa25b1ad83f8	k__Fungi	0	0	0.0394398	0	0	0	0
3d35f0e1087fe0385309e79456664405	k__Fungi	0	0	0	0	0	0.0762287	0
3d40a73e4909b2e8e3a2fcf860ccfb95	k__Fungi;p__Ascomycota;c__Dothideomycetes;o__Pleosporales;f__Didymellaceae	0	0	0	0.00488031	0	0	0
3d85a45cdbf32a27b7c91096fdefc273	k__Fungi	0	0	0	0	0	0.0361083	0
3daa00a91f284bbb1b6f7e52d6670a2a	k__Fungi;p__Basidiomycota	0	0	0.018203	0	0	0	0
3db8c30bbcc3a221f58d763a2995a6d6	k__Fungi;p__Ascomycota	0	0	0	0	0	0	0.131926
3dd5332ade4c2127f5f68ce35b67fd04	k__Fungi;p__Ascomycota;c__Sordariomycetes;o__Glomerellales;f__Plectosphaerellaceae;g__Plectosphaerella	0	0	0.604946	0.148239	0	0	0
3dfcfee55ec36b40bdd770d0dbb60f0b	k__Fungi;p__Ascomycota;c__Dothideomycetes;o__Dothideales;f__Aureobasidiaceae;g__Saccothecium;s__unidentified	0	0	0	0	0	0.0320963	0
3e30817279052d39ed4fdb2f43b445d5	k__Fungi;p__Ascomycota;c__Sordariomycetes	0	0	0	0.0103707	0	0	0
3e50bf0b47a729639b8fb15bb4a1ca81	k__Fungi	0.45462	0	0.0351925	0	0	0	0
3e683fb0158e880ff872f019bff39596	k__Fungi	0	0	0	0	0	0	0.791557
3e68aa873e55e52c5b10f73509aba91e	k__Fungi;p__Ascomycota;c__Eurotiomycetes;o__Eurotiales;f__Aspergillaceae;g__Aspergillus	0	0	0	0	0	0.0160481	0
3e7e29eb70ab3f33c8186518f7970617	k__Fungi;p__Basidiomycota;c__Tremellomycetes;o__Filobasidiales;f__Filobasidiaceae;g__Naganishia	0.00815055	0	0	0	0	0	0
3e82ec5dffc2dba679d43d83bc823b2a	k__Fungi;p__Basidiomycota;c__Agaricomycetes;o__Hymenochaetales;f__Tubulicrinaceae;g__Tubulicrinis;s__Tubulicrinis_glebulosus	0.0163011	0	0	0	0	0	0
3e92c39c5332f25e4d64803fb1c9a5cd	k__Fungi;p__Ascomycota;c__Saccharomycetes;o__Saccharomycetales;f__Saccharomycetaceae;g__Lachancea;s__Lachancea_quebecensis	0	1.67454	0.0254842	0	0	0	0
3e942d32c29db420de3b23c2087fce77	k__Fungi;p__Ascomycota;c__Sordariomycetes;o__Hypocreales	0	0	0	0.0115907	0	0	0
3eac27040365e68de1acbfcfb5182434	k__Fungi;p__Chytridiomycota;c__Rhizophlyctidomycetes;o__Rhizophlyctidales;f__Rhizophlyctidaceae;g__Rhizophlyctis;s__unidentified	0	0	0	0	0.0861077	0	0
3ec09b7584225c66983939650d880c26	k__Fungi	0	0	0	0	0.15256	0	0
3ed8502f6a7802922d43efe48703aeff	k__Fungi;p__Ascomycota;c__Dothideomycetes;o__Pleosporales	0	0	0	0	0	0.0200602	0
3ee15ca709c80c8707e1b11f403680ce	k__Fungi	0	0	0	0	0.0411819	0	0
3ee53ebf401105180e25b4d211341f89	k__Fungi;p__Basidiomycota;c__Agaricomycetes	0.0108674	0	0	0	0	0	0
3f0254ec5934e8a2852c7d183b660137	k__Fungi;p__Ascomycota;c__Taphrinomycetes;o__Taphrinales;f__Taphrinaceae;g__Taphrina	0	0	0	0.0274517	0	0	0
3f0e1eb5978c35978e7922cced3abe75	k__Fungi;p__Ascomycota;c__Dothideomycetes;o__Dothideomycetes_ord_Incertae_sedis;f__Dothideomycetes_fam_Incertae_sedis;g__Radulidium;s__Radulidium_subulatum	0	0	0.00485413	0	0	0	0
3f1db1982b3f2b1fad16a9baea4c4a27	k__Fungi	0	0	0	0	0	0.0120361	0
3f226b2ddee3bd78151bc441ed7b82ad	k__Fungi;p__Ascomycota;c__Sordariomycetes;o__Xylariales;f__Hyponectriaceae;g__Monographella;s__Monographella_nivalis	0	0	0	0.0359923	0	0	0
3fa2bf03d2397290edcf279697194ef4	k__Fungi	0.164822	0	0	0	0	0	0
3fae89ec8727318145b9c40250a7363f	k__Fungi;p__Ascomycota;c__Dothideomycetes;o__Capnodiales	0.0344134	0	0	0	0	0	0
3fafb5c643e4ba54a3da050c9ae6a65f	k__Fungi;p__Basidiomycota;c__Agaricomycetes;o__Polyporales;f__Phanerochaetaceae;g__unidentified;s__unidentified	0.0172067	0	0	0	0	0	0
3fb95739f43fbb80bc651141cf2246b0	k__Fungi	0	0	0	0	0.132905	0	0
3fe926459cca5482186d5e5d5af1f47f	k__Fungi;p__Basidiomycota;c__Agaricomycetes;o__Russulales;f__Lachnocladiaceae;g__Gloiothele;s__Gloiothele_lactescens	0	0	0	0.047583	0	0	0
40070a238c92aa91c568186fde3f57ab	k__Fungi;p__Basidiomycota;c__Agaricomycetes;o__Agaricales;f__Psathyrellaceae;g__Psathyrella;s__Psathyrella_oboensis	0	0	0.0266977	0	0.00280786	0	0
40520146c0f1cd92915622d0bd908712	k__Fungi	0	0	0	0.00427027	0	0	0
405d483d786aa17e78fbc0c6fdbc5f0f	k__Fungi	0	0	0	0.0329421	0	0	0
40b4f6cd7cd4d31e4c66737d973087a8	k__Fungi;p__Basidiomycota;c__Tremellomycetes;o__Tremellales;f__Bulleribasidiaceae;g__Vishniacozyma	0	0	0	0.0463629	0	0	0
40b6ec53cf57ca779a166f0bf776082a	k__Fungi;p__Ascomycota;c__Sordariomycetes;o__Diaporthales;f__Diaporthaceae;g__Diaporthe	0	0	0	0	0	0.0160481	0
40d89826b75700d398536c8a53c287c5	k__Fungi;p__Basidiomycota;c__Tremellomycetes;o__Tremellales;f__Cuniculitremaceae;g__Fellomyces;s__unidentified	0	0	0	0.0506332	0	0	0
40de49f182450233309afaf2ad35b928	k__Fungi;p__Basidiomycota;c__Microbotryomycetes;o__Sporidiobolales;f__Sporidiobolaceae;g__Sporobolomyces;s__Sporobolomyces_roseus	0.125881	0	0	0	0	0	0
40f115147c51b198973c7b223ada05ca	k__Fungi;p__Basidiomycota;c__Tremellomycetes;o__Tremellales;f__Bulleribasidiaceae;g__Vishniacozyma;s__Vishniacozyma_victoriae	0.0760718	0	0.694141	0.295869	0	0	0
40fb07251c00c1098a02b46ccd3063af	k__Fungi;p__Basidiomycota;c__Agaricomycetes	0.121353	0	0	0	0	0	0
40fbc0635516f8439569ecbe77f6094e	k__Fungi;p__Ascomycota;c__Dothideomycetes;o__Pleosporales;f__Phaeosphaeriaceae	0	0	0	0.0280618	0	0	0
412c10b81d2c41f4ee28c47c4e84e1a0	k__Fungi	0	0	0	0.0250116	0.0627088	0	0
4130331abc707370041ffff31a67ae95	k__Fungi	0	0.0356931	0	0	0	0	0
413d16d256025b035515ca8186e0a128	k__Fungi	0	0	0	0	0	0.00802407	0
4187fccbddd681a13f6cf48ef910a73f	k__Fungi	0	0	0	0	0	0	0.219877
4188b720825a49405d33bf1d7723bc59	k__Fungi;p__Ascomycota;c__Saccharomycetes;o__Saccharomycetales;f__Metschnikowiaceae;g__Metschnikowia;s__Metschnikowia_shanxiensis	0	0	0	0	0.184383	0	0
418c2018b65b244e187edaf814a6a534	k__Fungi;p__Basidiomycota;c__Agaricomycetes;o__Hymenochaetales;f__Hymenochaetales_fam_Incertae_sedis;g__Peniophorella;s__Peniophorella_pallida	0.0054337	0	0	0	0	0	0
41a5e6e813a2d54a0666125dd543e7db	k__Fungi;p__Basidiomycota;c__Agaricomycetes;o__Polyporales;f__Phanerochaetaceae;g__unidentified;s__unidentified	0	0	0.0558225	0	0	0	0
41b479153c7009d72e6ae3a60f0f2d33	k__Fungi;p__Basidiomycota;c__Agaricomycetes;o__Agaricales;f__Tricholomataceae;g__Resupinatus;s__Resupinatus_europaeus	0	0	0	0.107977	0	0	0
41cc58525d96aad7be00dbab6cc0e3c8	k__Fungi;p__Ascomycota;c__Leotiomycetes;o__Helotiales	0	0	0	0	0	0.0240722	0
41e5736ebf477bd708585b8632cabb01	k__Fungi	0.030791	0	0	0	0	0	0
41fa0291e5d5694e02f611a4b7bd4124	k__Fungi;p__Basidiomycota;c__Agaricomycetes;o__Agaricales;f__Tricholomataceae;g__Mycena	0.0172067	0	0	0	0	0	0
41fa4902b077398bccd07ea096e1627a	k__Fungi	0	0	0.0291248	0	0	0	0
42221e7e3e986ca8f41d9b76b14c1c27	k__Fungi	0	0	0.0188098	0	0	0	0
4278778a3e32c867e94985a4b222ecf9	k__Fungi;p__Ascomycota;c__Dothideomycetes;o__Pleosporales;f__Phaeosphaeriaceae;g__Parastagonospora;s__Parastagonospora_caricis	0	0	0	0.0146409	0	0	0
427c60f66e5965893ed72c7549614fcb	k__Fungi;p__Ascomycota;c__Dothideomycetes;o__Capnodiales	0	0	0	0.0146409	0	0	0
42a4bbd632b5a13518b76bed5c8bc4c0	k__Fungi;p__Ascomycota;c__Dothideomycetes;o__Capnodiales;f__unidentified;g__unidentified;s__unidentified	0	0	0	0	0	0.0160481	0
42d218cc1a20671ab64dc06ec7fed0e9	k__Fungi;p__Basidiomycota;c__Agaricomycetes;o__Russulales;f__Peniophoraceae	0.930974	0	0.356779	0	0	0	0
42d6f5ca7928620c8b2267c061765f95	k__Fungi	0	0	0	0.0451429	0	0	0
42eb60d0515c22fcdbcdded55ed7a4e0	k__Fungi;p__Basidiomycota;c__Agaricomycetes;o__Agaricales;f__Strophariaceae;g__Deconica;s__Deconica_horizontalis	0	0	0.00485413	0	0	0	0
4307b881e03df19193e8bdfd4ea72c66	k__Fungi	0	0	0	0.00488031	0	0	0
431253532a9125b4b42ce7ab4cd33487	k__Fungi	0	0	0	0	0	0.0280843	0
431dfd1ddd9ec8fb0773ee1a92b9ad3e	k__Fungi;p__Basidiomycota;c__Agaricomycetes;o__Agaricales;f__Strophariaceae;g__Stropharia	0	0	0.0273045	0	0	0	0
43681f9d4407154aa006edf7e9272e37	k__Fungi	0	0	0	0	0	0.184554	0
437312c157e8a003df59295c0912414d	k__Fungi	0	0	0	0.00610039	0	0	0
43a4d6cdbbf5158240492f713fe50aa0	k__Fungi;p__Ascomycota	0	0	0	0.00488031	0	0	0
43ad512d81aceab277ec9f660917ac1b	k__Fungi	0	0	0	0	0	0.0280843	0
43c8381232fbd38a90e2aa42283c3232	k__Fungi;p__Ascomycota;c__Dothideomycetes;o__Capnodiales;f__Mycosphaerellaceae;g__Ramularia	0	0	0	0	0	0	0.175901
43ebe1ea597da27b560a6aa9312129c0	k__Fungi;p__Basidiomycota;c__Agaricomycetes;o__Agaricales;f__Pleurotaceae;g__Hohenbuehelia	0	0	0.0133489	0	0	0	0
43f86654d3a41663bb40ad5a642d98fd	k__Fungi	0	0	0	0	0	0.0280843	0
44424460e5f8e5e2e984e9b0e827ad1f	k__Fungi;p__Basidiomycota;c__Agaricomycetes;o__Polyporales;f__Steccherinaceae;g__Cabalodontia;s__unidentified	0.0534314	0	0	0	0	0	0
4474d9fb07dd3e7d5aebbe66b0866894	k__Fungi;p__Basidiomycota;c__Agaricostilbomycetes;o__Agaricostilbales;f__Kondoaceae;g__Bensingtonia;s__unidentified	0	0	0.0327654	0	0	0	0
44d691bad3e583ee1193e1b954879982	k__Fungi	0.030791	0	0	0	0	0	0
450966377590166a21caa9d11d523e2a	k__Fungi;p__Ascomycota;c__Dothideomycetes;o__Capnodiales;f__Mycosphaerellaceae;g__Paramycosphaerella;s__Paramycosphaerella_intermedia	0	0.005316	0	0	0	0	0
453a28394f0e0952af081d90e41589b4	k__Fungi;p__Ascomycota;c__Eurotiomycetes;o__Eurotiales;f__Aspergillaceae;g__Penicillium	0	0	0	0.0146409	0.0701965	0	0
4571545956568e5d3507f4cc6fa69afa	k__Fungi	0	0	0	0	0.0720684	0	0
4579f81686b30ae42a8fab8bd6e2dfcb	k__Fungi;p__Basidiomycota;c__Agaricomycetes;o__Atheliales;f__Atheliaceae;g__Athelia;s__unidentified	0	0	0.026091	0	0	0	0
459d15edea215f24482d4884d4d10420	k__Fungi;p__Ascomycota;c__Dothideomycetes;o__Capnodiales	0.0271685	0	0	0	0	0	0
45a1dbcc8a27e415ca00202d5c123221	k__Fungi	0.0054337	0	0	0	0	0	0
45b25c56386d2b39d785401beb7ba772	k__Fungi	0	0	0	0.0616139	0	0	0
45fba1338f3b138b0bfdfd9fbe48f0e3	k__Fungi;p__Ascomycota;c__Dothideomycetes;o__Pleosporales;f__Pleosporaceae;g__Alternaria	0	0	0	0.283668	0	0	0
464176ebc7860482bf89f483b4f7f3e0	k__Fungi;p__Basidiomycota;c__Tremellomycetes;o__Tremellales;f__Bulleribasidiaceae;g__Dioszegia	0.0398471	0	0	0	0	0	0
464b3883b7bd0e9c52180bddc2f467d7	k__Fungi;p__Basidiomycota;c__Tremellomycetes;o__Tremellales;f__Tremellaceae;g__Tremella;s__Tremella_anaptychiae	0	0	0	0.0689344	0	0	0
465e5a0101641a9b02b6fca2f8defb67	k__Fungi;p__Basidiomycota;c__Agaricomycetes;o__Polyporales;f__Fomitopsidaceae;g__Phaeolus;s__Phaeolus_schweinitzii	0	0	0	0.0347722	0	0	0
4663d97fa2c9864ccc9d1d1e82e372e9	k__Fungi;p__Ascomycota;c__Leotiomycetes;o__Helotiales;f__Vibrisseaceae;g__Phialocephala;s__Phialocephala_bamuru	0	0	0	0.015251	0	0	0
4675c10bfc4bd7908e3c778843e62928	k__Fungi	0	0	0.018203	0	0	0	0
46807f60ec46541a722f9cc01890e282	k__Fungi	0	0	0	0	0	0.0120361	0
46aefec7ab40c3eb63789e3a055f9c68	k__Fungi;p__Ascomycota;c__Sordariomycetes;o__Diaporthales;f__Valsaceae	0.0398471	0	0	0	0	0	0
46d00bfda1fa481c94640c8fa42d0c42	k__Fungi;p__Basidiomycota;c__Agaricomycetes;o__Hymenochaetales;f__Hymenochaetaceae;g__Fuscoporia;s__Fuscoporia_torulosa	0.0561482	0	0	0	0	0	0
46e4ec5ac5799293cb8316178df7148e	k__Fungi;p__Ascomycota;c__Leotiomycetes;o__Erysiphales;f__Erysiphaceae	0	0	0.0412601	0	0	0	0
470275e3566fecbf672ee9ab0e1a9fc9	k__Fungi	0	0	0	0.0579537	0	0	0
4721a89e3c79c2298d700dc1c13fb537	k__Fungi;p__Ascomycota;c__Sordariomycetes;o__Hypocreales;f__Hypocreales_fam_Incertae_sedis;g__Sarocladium	0	0	0.124387	0	0	0	0
474dcc3181fefd97c49df3fa9ba09ce3	k__Fungi;p__Ascomycota;c__Eurotiomycetes;o__Verrucariales;f__Verrucariaceae;g__Verrucaria;s__Verrucaria_vitikainenii	0	0	0	0	0	0.0120361	0
475d270709ee9a96436f98cf8f56f438	k__Fungi	0	0	0	0	0	0	0.131926
4799648cac286109f7f6e9e8a0cdddde	k__Fungi;p__Ascomycota;c__Dothideomycetes;o__Dothideales;f__Dothideaceae;g__Endoconidioma;s__Endoconidioma_populi	0	0	0	0.112857	0	0	0
479c5ddffce1e9921766210a3a1a8161	k__Fungi;p__Basidiomycota;c__Agaricomycetes;o__Russulales;f__Peniophoraceae;g__Peniophora	0	0	0	0	0	0.0361083	0
47f41499001e14ee668a0a260e46b318	k__Fungi;p__Ascomycota;c__Dothideomycetes;o__Capnodiales	0	0	0	0.0481931	0	0	0
480e4f7ec3f1e94822c9e138a35c46b3	k__Fungi;p__Ascomycota;c__Sordariomycetes;o__Hypocreales;f__Hypocreales_fam_Incertae_sedis;g__Sarocladium	0.0461864	0	0	0	0	0	0
480f8124e5a751328f73c5d3bb177040	k__Fungi	0	0	0	0	0	0.0200602	0
4810b8df1cb33c51264a2dcaf4595a17	k__Fungi;p__Basidiomycota;c__Tremellomycetes;o__Cystofilobasidiales;f__Mrakiaceae;g__Udeniomyces;s__Udeniomyces_pyricola	0	0	0.0800932	0.0640541	0.661719	0	0
481853a910367f2ac619001aac21006a	k__Fungi	0	0	0	0.0366023	0	0	0
482fa0dd43328f67581f4a4c727eec64	k__Fungi;p__Ascomycota;c__Dothideomycetes;o__Pleosporales;f__Lentitheciaceae;g__Keissleriella;s__Keissleriella_rosarum	0.979877	0	0	0	0	0	0
484a3a294db8376db76833858bdc395e	k__Fungi;p__Ascomycota;c__Saccharomycetes;o__Saccharomycetales;f__Saccharomycetales_fam_Incertae_sedis;g__Candida;s__Candida_zeylanoides	0	0	0	0	0	0.858576	0.527704
485bcb5857d86bd63a2e9822e0078855	k__Fungi;p__Ascomycota;c__Dothideomycetes;o__Capnodiales	0	0	0	0.0134209	0	0	0
487e3e50b1b81dc949749dd8b1f8a8a0	k__Fungi	0	0	0.0315519	0	0	0	0
4890fcca612db8282ca4f2673fba8247	k__Fungi	0	0	0.062497	0	0	0	0
48acef161bef50d3455582108b2a6eac	k__Fungi;p__Ascomycota	0	0	0.0151692	0	0	0	0
48f7d498d9b5bad9897a4fb068022870	k__Fungi;p__Basidiomycota;c__Agaricomycetes;o__Thelephorales;f__Thelephoraceae	0.0135842	0	0	0	0	0	0
4904ff5a247d9c0f6c993ec593c3914c	k__Fungi	0.0833167	0	0	0	0	0	0
49095d5df1f01453c0a3d54febd896fc	k__Fungi;p__Basidiomycota;c__Cystobasidiomycetes;o__Cystobasidiomycetes_ord_Incertae_sedis;f__Symmetrosporaceae;g__Symmetrospora;s__Symmetrospora_oryzicola	0	0	0	0.0549035	0	0	0
4921f54a0cc1a6e51bfdff579f5b23e5	k__Fungi;p__Basidiomycota;c__Agaricomycetes;o__Polyporales;f__Polyporales_fam_Incertae_sedis;g__Diplomitoporus;s__Diplomitoporus_flavescens	0	0	0.0400466	0	0	0	0
492455fc92c5bd3cb96ce9da342a6cec	k__Fungi;p__Ascomycota;c__Arthoniomycetes;o__Lichenostigmatales;f__Phaeococcomycetaceae;g__Phaeococcomyces;s__unidentified	0	0	0.0115286	0	0	0	0
494542877873a67cadc78531530a3c30	k__Fungi;p__Ascomycota;c__Leotiomycetes;o__Erysiphales;f__Erysiphaceae;g__Leveillula	0	0	0.0357992	0.0512433	0	0	0
49679a06d9632f195bda9935e8724dd7	k__Fungi;p__Ascomycota;c__Arthoniomycetes;o__Lichenostigmatales;f__Phaeococcomycetaceae;g__Phaeococcomyces;s__unidentified	0	0	0	0.0207413	0	0	0
49a69b1ba905d2e094324a547ce3a4ba	k__Fungi	0	0	0	0	0	0.00802407	0
49adf35324d746adc3d1163e82136b1c	k__Fungi	0	0	0	0.0274517	0	0	0
49d27f742c0ecc32ee21de2d182c9816	k__Fungi;p__Ascomycota;c__Taphrinomycetes;o__Taphrinales;f__Taphrinaceae;g__Taphrina	0	0	0	0.274517	0	0	0
49d55c2c82a53548b6340287756c8c3f	k__Fungi	0.0289797	0	0	0	0.019655	0	0
49f28e8ffc899de07f007fb2bf07cf72	k__Fungi;p__Ascomycota;c__Saccharomycetes;o__Saccharomycetales;f__Debaryomycetaceae;g__Meyerozyma;s__Meyerozyma_caribbica	0	0	0	0	0.159112	0	0
4a2d35044551128364d698e33bc404f3	k__Fungi;p__Ascomycota;c__Dothideomycetes	0	0	0	0.00915058	0	0	0
4a3dd07e9a7d3f9c7336e4c35b290a4f	k__Fungi	0	0	0	0	0	0.00802407	0
4a5c21886fcc055a75591d9a35c82ffd	k__Fungi;p__Basidiomycota;c__Agaricomycetes;o__Polyporales;f__Steccherinaceae;g__Steccherinum;s__Steccherinum_oreophilum	0	0	0	0.0146409	0	0	0
4a65db3197ec5779d6922968d69a4744	k__Fungi;p__Ascomycota	0	0	0	0	0	0.0200602	0
4a7f295d80ea3f5f5bc394ca3831a069	k__Fungi	0	0	0	0.0195212	0	0	0
4a8ed3bafe64999be04e8c0758c70b2b	k__Fungi;p__Basidiomycota;c__Agaricomycetes;o__Polyporales;f__Steccherinaceae;g__Ceriporiopsis;s__Ceriporiopsis_balaenae	0.203764	0	0	0	0	0	0
4aa694d92db418d03c2688fc48eab11f	k__Fungi;p__Basidiomycota;c__Tremellomycetes;o__Tremellales;f__Bulleribasidiaceae;g__Vishniacozyma;s__Vishniacozyma_victoriae	0	0	0	0	0	0.541625	0
4ab725fcb5c74eb17a6b76dbc00e7618	k__Fungi	0	0.02658	0	0	0	0	0
4b1ae388f5b536ba4b1a4b87e9f73737	k__Fungi;p__Basidiomycota;c__Agaricomycetes	0	0	0	0.0189112	0	0	0
4b2a72ff100ba41814b35137ea062732	k__Fungi	0	0	0	0	0	0.0120361	0
4b36561b2d5b1d60727543004c590a80	k__Fungi	0	0	0	0	0	0.19659	0
4b3ee66a045e610a8a0b267a08e0ddc5	k__Fungi;p__Ascomycota;c__Dothideomycetes;o__Pleosporales;f__Pleosporaceae;g__Comoclathris	0.587745	0	0	0	0	0	0
4b6efe334523d65c1a0227b89aa9761b	k__Fungi;p__Basidiomycota;c__Agaricomycetes;o__Polyporales;f__Fomitopsidaceae;g__Cinereomyces;s__Cinereomyces_lindbladii	0	0	0	0	0	0	0.0879507
4b96007d06b2a96f972d87426f68952e	k__Fungi;p__Ascomycota;c__Dothideomycetes;o__Pleosporales;f__Didymellaceae;g__Epicoccum;s__Epicoccum_dendrobii	0	0	0	0	0.0168471	0	0
4bad5779954ad00292f730fd4b755e1b	k__Fungi;p__Ascomycota;c__Sordariomycetes;o__Hypocreales;f__Clavicipitaceae;g__Paecilomyces;s__Paecilomyces_penicillatus	0	0	0	0.00305019	0	0	0
4bae55881739f39ac5e139787facb343	k__Fungi;p__Basidiomycota;c__Agaricomycetes;o__Russulales;f__Stereaceae	0	0	0	0.00976062	0	0	0
4bb66821d36eaa2505cd9d5ee1728439	k__Fungi	0.00815055	0	0	0	0	0	0
4bfff7dad0f363094bf5b333d3a0ce4c	k__Fungi	0	0.0630325	0	0	0	0	0
4c1b419b88825e2e865300ec4700119d	k__Fungi	0	0	0	0.0652742	0	0	0
4c4489d490bbd307df0679dfce170010	k__Fungi	0	0	0	0	0	0.0120361	0
4c585db41af812d0b77d19ee1955bc50	k__Fungi	0	0	0	0	0	0.0120361	0
4cbbce4ea02b1e687184647af4d98e33	k__Fungi;p__Ascomycota;c__Saccharomycetes;o__Saccharomycetales;f__Saccharomycetaceae;g__Torulaspora;s__Torulaspora_quercuum	0	0.010632	0	0	0	0	0
4cd0e57cbb0d4c2a8480a2124679ac67	k__Fungi	0.0271685	0.0334148	0	0	0	0	0
4ce8499b8e886d67d77ae2980e409e64	k__Fungi;p__Ascomycota;c__Sordariomycetes;o__Diaporthales;f__Gnomoniaceae	0	0	0.0333722	0	0	0	0
4d1be4026396a4820f76b09e75f5e504	k__Fungi;p__Basidiomycota;c__Agaricomycetes;o__Agaricales;f__Typhulaceae;g__Typhula;s__Typhula_fistulosa	0.0163011	0	0	0	0	0	0
4d2aa7b3b96352fcaa759cfb76b1247c	k__Fungi;p__Ascomycota;c__Leotiomycetes;o__Helotiales;f__Chaetomellaceae;g__Pilidium	0	0	0	0.0298919	0	0	0
4d472d3a8658e8cadff5745d74430abf	k__Fungi;p__Ascomycota;c__Sordariomycetes;o__Glomerellales;f__Plectosphaerellaceae;g__Verticillium	0	0	0	0	0.0477336	0	0
4d4a49851095ed096bd9635ad016d2f1	k__Fungi;p__Ascomycota;c__Leotiomycetes	0	0	0	0.00671043	0	0	0
4d4e9d0d93857e6b6f5cbe43090fa006	k__Fungi;p__Basidiomycota;c__Agaricomycetes	0	0	0	0	0.0102955	0	0
4d822f5ae1b6f8504b716f56ef59de81	k__Fungi;p__Basidiomycota;c__Tremellomycetes;o__Tremellales;f__Carcinomycetaceae;g__Carcinomyces;s__Carcinomyces_polyporinus	0	0	0	0.0274517	0	0	0
4d9ae20f7b454bde8b2d317565e844d8	k__Fungi;p__Ascomycota;c__Saccharomycetes;o__Saccharomycetales;f__Debaryomycetaceae;g__Schwanniomyces;s__Schwanniomyces_etchellsii	0.0280741	0.0243017	0	0	0	0	0
4da422a1a0f53c8803ae76cd09670e1a	k__Fungi;p__Basidiomycota;c__Agaricomycetes;o__Polyporales;f__Polyporaceae;g__Trametes	0	0	0.0194165	0	0	0	0
4dab9913de7ceb3970b40452aede80b3	k__Fungi	0	0	0	0	0	0.0200602	0
4e1a0a0ad58d9d91c3df4009b928b44d	k__Fungi	0	0	0	0	0	1.39619	2.6825
4e23f25a0bb120a897d5af9fb06a18e7	k__Fungi;p__Ascomycota;c__Sordariomycetes;o__Xylariales;f__Apiosporaceae;g__Arthrinium;s__Arthrinium_malaysianum	0	0	0	0.0103707	0	0	0
4e26ceb651ba8b40f823f9d38decee2d	k__Fungi	0	0	0	0	0	0.124373	0
4e3ca58fadd8c6a6f74429987f6bd4e2	k__Fungi	0.00905617	0	0	0	0	0	0
4e4f5f74cdbfecd1e02da7edb3ffc556	k__Fungi	0	0	0	0	0	0.62989	0.527704
4e56bee87253c1fc153e9b8e06063efc	k__Fungi;p__Basidiomycota;c__Agaricomycetes;o__Polyporales;f__Fomitopsidaceae	0	0	0.0273045	0	0	0	0
4eb541c0f321b7bc24dabd6d09b0b1da	k__Fungi	0	0	0	0	0	0.00802407	0
4ed6e2d550c2aa6e8a4b88f85e5f05d1	k__Fungi;p__Ascomycota;c__Sordariomycetes;o__Trichosphaeriales;f__Trichosphaeriaceae;g__Nigrospora	0	0	0	0.0756448	0	0	0
4edf0a0c35a714af7e2401f10771c3c8	k__Fungi;p__Basidiomycota;c__Agaricomycetes;o__Russulales;f__Peniophoraceae	0	0	0	0.0134209	0	0	0
4f416bd30efb08b7aa2b4dcc3a4af3d6	k__Fungi;p__Basidiomycota;c__Agaricomycetes;o__Auriculariales;f__Hyaloriaceae;g__Myxarium;s__Myxarium_cinnamomescens	0.00633932	0	0	0	0	0	0
4f5a0c9c0e69ddc8ebfc03d48754801f	k__Fungi	0	0	0	0.078085	0	0	0
4f68c129acf6ad0bca1486f8f3f45735	k__Fungi	0	0	0	0	0	0.0120361	0
4fa5dac7aac121a50b4d2f3fcf9e665d	k__Fungi;p__Basidiomycota	0.0498089	0	0	0.0506332	0	0	0
4fd68d3bd9afbf2e20dbaf33c175d753	k__Fungi;p__Basidiomycota;c__Tremellomycetes;o__Tremellales;f__Bulleraceae;g__Genolevuria;s__unidentified	0.023546	0	0	0	0	0	0
4fda0714d95f11fea9ea524df6a3c749	k__Fungi;p__Ascomycota;c__Dothideomycetes;o__Pleosporales;f__Didymellaceae;g__Didymella	0	0	0	0.0951661	0	0	0
4fe26d6c901572ab5d6d9969b636f8e6	k__Fungi;p__Basidiomycota;c__Agaricomycetes;o__Agaricales;f__Physalacriaceae;g__Flammulina;s__Flammulina_velutipes	0	0	0.0200233	0	0	0	0
4ff1d17a35c2a1b4e4d3f146b954e880	k__Fungi	0	0	0	0.0921159	0	0	0
501c1978a73d66b84b98b930b167e566	k__Fungi	0	0	0.0151692	0	0.0861077	0	0
5056dff75b044dd018f8023b62f574b9	k__Fungi	0	0	0	0.00244016	0	0	0
505de2d68aca34735a4e92229499d0bc	k__Fungi;p__Basidiomycota;c__Pucciniomycetes;o__Septobasidiales;f__Septobasidiaceae;g__Septobasidium	0	0	0	0.0274517	0	0	0
5064658c82a23ecccda787dd9944ba09	k__Fungi;p__Ascomycota;c__Saccharomycetes;o__Saccharomycetales;f__Saccharomycetaceae;g__Saccharomyces;s__Saccharomyces_kudriavzevii	0	0.234663	0	0	0	0	0
50727568186c2d3340573bff226756a6	k__Fungi	0	0	0	0.0109807	0	0	0
50762071f67c96cafbfd5d83190b8866	k__Fungi;p__Basidiomycota;c__Agaricomycetes;o__Trechisporales;f__Hydnodontaceae;g__Trechispora;s__Trechispora_stellulata	0	0	0.0133489	0	0	0	0
5087d011a396e5df09f89238c98c2b85	k__Fungi;p__Ascomycota;c__Dothideomycetes;o__Pleosporales;f__Pleosporaceae;g__Pyrenophora;s__Pyrenophora_bromi	0	0	0	0.00610039	0	0	0
509d6cf0ad60ea1b00e14a7650e4d6f7	k__Fungi;p__Basidiomycota;c__Agaricomycetes;o__Agaricales;f__Omphalotaceae;g__Gymnopus;s__Gymnopus_quercophilus	0	0	0	0.00732047	0	0	0
50b81f8f0ea1454c2b8452e8a3f513f9	k__Fungi	0	0	0	0	0	0.0120361	0
50d142f07ec09896c19dc3913fb31e6c	k__Fungi;p__Basidiomycota;c__Cystobasidiomycetes;o__Cystobasidiomycetes_ord_Incertae_sedis;f__Symmetrosporaceae;g__Symmetrospora	0.011773	0	0	0	0	0	0
50d1ae7ef4efd0263f3971607d0585a5	k__Fungi;p__Ascomycota;c__Eurotiomycetes;o__Chaetothyriales	0	0	0	0.00427027	0	0	0
51074f83ebf9df6a5951318d851ca289	k__Fungi	0.266251	0	0	0	0	0	0
512c75f6c585f654cb6024a5e48ec907	k__Fungi;p__Basidiomycota;c__Tremellomycetes;o__Filobasidiales;f__Filobasidiaceae;g__Filobasidium;s__Filobasidium_oeirense	0.0344134	0	0	0.170811	0	0	0
5143b32b327979612f2ee058ddb49ab0	k__Fungi	0.0181123	0	0	0	0	0	0
515ffb84cd66dd3240b81bf88d4e2c62	k__Fungi	0.0253573	0	0	0	0	0	0
517a968883961deff5f910447c603400	k__Fungi	0	0	0	0.0933359	0	0	0
51a0f099cd5855871663b299b84face6	k__Fungi;p__Ascomycota;c__Dothideomycetes;o__Pleosporales;f__Pleosporaceae;g__Comoclathris	0	0	0	0	0	0.180542	0
51a24a9c8b963359020e055f422ee212	k__Fungi	0.0153955	0	0	0	0	0	0
51be22d1b1c86570c603a3c92f8c2d80	k__Fungi;p__Basidiomycota;c__Agaricomycetes;o__Atheliales;f__Tylosporaceae;g__Amphinema;s__unidentified	0	0	0	0.00488031	0	0	0
51c4c2e03ea3ed50bb289267d6493f5d	k__Fungi;p__Basidiomycota;c__Agaricomycetes;o__Russulales;f__Stereaceae;g__Stereum;s__Stereum_hirsutum	0.439224	0	0.297922	0.0359923	0.185319	0	0
51c5e315e958a24f23daec4f5d8ad8d2	k__Fungi	0.011773	0	0	0	0	0	0
51d5a5b8b924bf2293ac3be6f85458d0	k__Fungi	0	0	0	0	0	0.0120361	0
51e88d5e7ce2190b8872e4aefd09ebe4	k__Fungi;p__Ascomycota;c__Sordariomycetes;o__Xylariales;f__Xylariales_fam_Incertae_sedis;g__Neophysalospora;s__Neophysalospora_eucalypti	0.379453	0	0.14259	0.328811	0.238668	0	0
51fdf496abd11f03496b726796022b3d	k__Fungi;p__Ascomycota;c__Eurotiomycetes;o__Eurotiales;f__Aspergillaceae;g__Aspergillus	0.011773	0	0.0145624	0	0	0	0
520b7bfddcbe814467850253e2cbbdee	k__Fungi	0	0	0	0	0	0.00802407	0
523cb39ad709c745379c586ac55d7064	k__Fungi	0	0	0	0.0079305	0	0	0
526ea23a794773ac64b30700c253b8f8	k__Fungi;p__Ascomycota;c__Dothideomycetes;o__Capnodiales;f__Neodevriesiaceae;g__Neodevriesia	0.0190179	0	0	0	0	0	0
52808cbabe81eeedde18e6a632616fe9	k__Fungi;p__Ascomycota;c__Saccharomycetes;o__Saccharomycetales;f__Saccharomycetales_fam_Incertae_sedis;g__Candida	0	0.0501223	0	0	0	0	0
528bc9c1be9ddea4cee0a4fb538508f1	k__Fungi;p__Ascomycota;c__Dothideomycetes;o__Pleosporales;f__Phaeosphaeriaceae;g__Neosetophoma	0.0181123	0	0.0309451	0	0.1666	0	0
52aa3be7d8fc2547057bd45bb39a70e5	k__Fungi	0.00996178	0	0	0	0	0	0
52e762c188567097bd36d49cf42f540d	k__Fungi;p__Ascomycota;c__Sordariomycetes;o__Hypocreales;f__Cordycipitaceae;g__Leptobacillium;s__Leptobacillium_leptobactrum	0	0	0	0	0	0.0401204	0
53236e8e276682c1d6f7f41104b5dc11	k__Fungi;p__Ascomycota;c__Leotiomycetes;o__Helotiales	0	0	0	0.00732047	0	0	0
535943227d34a00c97cd864857806841	k__Fungi;p__Basidiomycota;c__Wallemiomycetes;o__Wallemiales;f__Wallemiaceae;g__Wallemia;s__Wallemia_ichthyophaga	0	0	0.379229	0	0	0	0
535f073f639730104bc3dffe6b6f183b	k__Fungi;p__Basidiomycota;c__Tremellomycetes;o__Holtermanniales;f__Holtermanniales_fam_Incertae_sedis;g__Holtermanniella	0	0	0.365274	0	0	0	0
5394353a016fcc94a6cd947e4b3fe0bd	k__Fungi	0	0.00227828	0	0	0	0	0
53b1ae2b755358a2fb77bcc15dd34251	k__Fungi;p__Basidiomycota;c__Agaricomycetes;o__Russulales;f__Peniophoraceae;g__Peniophora	0.0824111	0	0	0	0	0	0
53b575ec301cfbeee0a8ecfe20d65e35	k__Fungi;p__Basidiomycota;c__Tremellomycetes;o__Cystofilobasidiales;f__Mrakiaceae;g__Itersonilia;s__Itersonilia_pannonica	0	0	0	0	0	0.100301	0
53c1e38bb0302447d1996c6f1b8cf8e3	k__Fungi;p__Basidiomycota;c__Agaricomycetes;o__Agaricales;f__Typhulaceae;g__Typhula;s__Typhula_variabilis	0.0824111	0	0	0	0	0	0
53c56ba2b85380548d963981e9ffe389	k__Fungi	0	0	0	0.0292819	0	0	0
53e847782321b9cd7f70abcf4644bb41	k__Fungi;p__Ascomycota;c__Dothideomycetes;o__Dothideales;f__Dothioraceae;g__Dothiora	0.0135842	0	0	0	0	0	0
53f9ce2055ac9f48dc94e482f9eb7a3a	k__Fungi;p__Basidiomycota	0	0.00607543	0.00849473	0	0.020591	0	0
53ffecbfbd96c8de7aea769d2106811e	k__Fungi	0	0	0	0	0	0	0.395778
540c2df5b78f035f0fae7056c4a5f0c2	k__Fungi;p__Ascomycota;c__Saccharomycetes;o__Saccharomycetales;f__Saccharomycetaceae;g__Saccharomyces	8.33439	45.309	5.79766	1.47202	20.0313	0	0
54225ae5d207fe0152789cb2abadc9e5	k__Fungi;p__Ascomycota;c__Leotiomycetes;o__Helotiales	0	0	0	0.00854054	0	0	0
54320533f52f90e5d120580d8f17da09	k__Fungi	0	0	0	0.00427027	0	0	0
546a88d3e4d21386ae6657dfcca42f18	k__Fungi	0	0	0	0	0	0.0280843	0
5498083f741312a4dc0bdf40363e75cd	k__Fungi;p__Ascomycota;c__Saccharomycetes;o__Saccharomycetales;f__Saccharomycodaceae;g__Hanseniaspora;s__Hanseniaspora_vineae	0	0.0167074	0	0	0	0	0
54a243e77cbb3d958c40f06de60f9fe6	k__Fungi	0	0	0	0.0353823	0	0	0
54b967381e38b112f5922d5f12b551c1	k__Fungi	0.880259	0	0.0370128	0.0195212	0	0	0
54d1926848fe387514eedd0c59b2b29d	k__Fungi	0	0	0	0.00976062	0	0	0
54d6141582e7128ef58b966418768f5c	k__Fungi;p__Basidiomycota;c__Agaricomycetes;o__Agaricales;f__Pterulaceae;g__Coronicium;s__Coronicium_gemmiferum	0.0108674	0	0	0	0	0	0
5502648fa8dee2eb35fd53e5ee89c49a	k__Fungi	0	0	0	0.00976062	0	0	0
550ce7c45df4d17664cebc5f83534d0e	k__Fungi;p__Ascomycota;c__Saccharomycetes;o__Saccharomycetales;f__Saccharomycetaceae;g__Issatchenkia;s__Issatchenkia_orientalis	0	0	0	0	0	0.0320963	0
550df476c0cb4c7b56c99096e9263f8d	k__Fungi	0	0	0.0479346	0	0	0	0
553878d8f7ff97e44d514e0e6c37a5a1	k__Fungi	0.393038	0	0.0224504	0	0	0	0
5550ba1e4c3171429896d3e2ebf4c271	k__Fungi;p__Ascomycota;c__Dothideomycetes;o__Pleosporales;f__Pleosporaceae;g__Stemphylium	0	0	0	0	0.0964031	0	0
55690cf3e352c268a2f14eec33f87e68	k__Fungi;p__Ascomycota;c__Dothideomycetes;o__Pleosporales;f__Lophiostomataceae	0	0	0	0	0	0.0561685	0
5594cb53580c182cbda3b5fa8b3b868b	k__Fungi	0	0	0	0.078695	0	0	0
55a40173361bacd67bf1ba3db1849e50	k__Fungi	0	0	0	0	0.175023	0	0
55b4a7af9fcccafaff4bb64eb9bb3c86	k__Fungi;p__Ascomycota;c__Lecanoromycetes;o__Lecanorales;f__Parmeliaceae;g__Evernia;s__Evernia_prunastri	0	0	0	0.0262317	0	0	0
55bc285377be5534b163fc1aff0aad11	k__Fungi	0	0	0	0	0	0.164493	0
55c1481c2b8332ea6b57dba9e6ac86f6	k__Fungi	0	0	0	0.0237915	0	0	0
55d2c9cc603e9ee8c86448a12522a15a	k__Fungi;p__Basidiomycota;c__Agaricomycetes;o__Russulales;f__Stereaceae;g__Stereum	0	0	0	0.0115907	0	0	0
55e8bf8d99431cca91dc21a291c835f6	k__Fungi	0.0163011	0	0	0	0	0	0
55eccbf1c23968b3e83b92614b174357	k__Fungi;p__Ascomycota;c__Leotiomycetes;o__Helotiales;f__Helotiales_fam_Incertae_sedis;g__Cyclaneusma;s__Cyclaneusma_minus	0.0552426	0	0	0.0805251	0	0	0
560d83b4c3109c3edd5ff16fa6a07e34	k__Fungi;p__Basidiomycota;c__Tremellomycetes;o__Tremellales;f__Bulleribasidiaceae;g__Vishniacozyma;s__Vishniacozyma_victoriae	0	0	0	0	0	0.533601	0
560e96dc15f53c8e8a7d74bea8661eb3	k__Fungi	0	0	0	0	0	0.0762287	0
5620eb223f09685b8e0d90ddf4904f5d	k__Fungi;p__Ascomycota;c__Eurotiomycetes;o__Chaetothyriales;f__Herpotrichiellaceae;g__Exophiala	0	0	0	0.109197	0	0	0
563a888c660cc25badc42b22f700edec	k__Fungi	0.0190179	0	0	0	0	0	0
5653b0a7ae22c9126e3e6b27aba9a748	k__Fungi	0.112296	0	0.0746323	0.0225714	0	0	0
567485f67783b22d6b6f91cf815ec295	k__Fungi;p__Basidiomycota;c__Agaricomycetes;o__Polyporales;f__Fomitopsidaceae;g__Skeletocutis;s__Skeletocutis_papyracea	0.077883	0	0.0327654	0	0	0	0
56750dd94f8e8db2bb0ea69195b104df	k__Fungi;p__Ascomycota;c__Lecanoromycetes;o__Lecanorales;f__Stereocaulaceae;g__Lepraria;s__Lepraria_finkii	0	0	0	0.00915058	0	0	0
56a114e344fa4ade16cb68312ba7aa8d	k__Fungi;p__Ascomycota;c__Sordariomycetes;o__Hypocreales;f__Stachybotryaceae	0	0	0	0.0366023	0	0	0
56ba70dc2b0e3b7323675223ba3aeb79	k__Fungi;p__Basidiomycota;c__Tremellomycetes;o__Cystofilobasidiales;f__Mrakiaceae;g__Itersonilia;s__Itersonilia_pannonica	0	0	0.232392	0	0	0	0
56c6acdbde0f780b272908a9c22b29e6	k__Fungi	0	0	0	0.031112	0	0	0
56d808d6cbcb293e5f001aca3f367fbb	k__Fungi;p__Ascomycota;c__Sordariomycetes;o__Phomatosporales;f__Phomatosporaceae;g__Phomatospora;s__Phomatospora_biseriata	0	0	0	0	0.146945	0	0
5703ba416191ac45b5b61ec71ced5988	k__Fungi	0	0	0	0	0	0.104313	0
5726f150653ce2c876b466dbb004448e	k__Fungi	0	0	0	0	0	0.308927	0
573d568701f396249e9b6088aef3fb15	k__Fungi	0.111391	0.0303771	0	0	0.536301	0	0
577aec27c1452c05835be89431cf11c0	k__Fungi;p__Basidiomycota;c__Agaricomycetes;o__Agaricales;f__Crepidotaceae;g__Crepidotus	0.00905617	0	0	0	0	0	0
57c8b0bcd687786b6f1fa41060ab2643	k__Fungi	0.0054337	0	0	0	0	0	0
57da120677c2547e151e27573a9aaab8	k__Fungi;p__Ascomycota;c__Dothideomycetes;o__Capnodiales;f__Mycosphaerellaceae;g__Ramularia	0	0	0	0.236085	0	0	0
57ebb2f29b690919075ce4480b0e7dff	k__Fungi	0	0	0	0.0591738	0	0	0
580c8230af6d65a1f2029190851c775f	k__Fungi;p__Ascomycota;c__Dothideomycetes;o__Tubeufiales;f__Wiesneriomycetaceae;g__Spissiomyces;s__unidentified	0.0208292	0	0	0	0	0	0
583746ddc4dcb8a1bffbb62a96b381cc	k__Fungi;p__Ascomycota;c__Eurotiomycetes;o__Phaeomoniellales;f__Phaeomoniellaceae	0	0	0	0.031722	0	0	0
584736a88db9627d0fb4553193724335	k__Fungi	0	0	0	0	0	0.0521565	0
585b4e0c77d03ab08567b354464d93ed	k__Fungi	0	0	0	0	0	0.00802407	0
58e45ae89b8d456eb5ffe6eb1243f09a	k__Fungi;p__Ascomycota	0	0	0	0	0	0.108325	0
58f082c03e54f3abf6a74fec552050c5	k__Fungi;p__Ascomycota;c__Arthoniomycetes;o__Lichenostigmatales;f__Phaeococcomycetaceae;g__Phaeococcomyces;s__unidentified	0	0	0	0	0.139457	0	0
5903e6081fde5c71fb766f3aa9858b08	k__Fungi	0	0	0.00242707	0	0	0	0
59048a62b1fa3956e95b37ea0a057e03	k__Fungi	0	0	0.00849473	0	0	0	0
590e15526578afb8ca329ce09f093d79	k__Fungi;p__Ascomycota;c__Taphrinomycetes;o__Taphrinales;f__Taphrinaceae;g__Taphrina;s__Taphrina_carpini	0	0	0	0.270857	0	0	0
59170dc9c9430f5602ccf551c3d379ff	k__Fungi	0	0	0	0	0	0.00802407	0
593b561c20f20112134e60de77c7c470	k__Fungi	0	0	0	0	0.0514774	0	0
595060cd30a43e562e60dbdd59a7e9ef	k__Fungi	0	0	0	0.0982162	0	0	0
5957a80c826a99b9bfb63c6b61986c3f	k__Fungi;p__Basidiomycota;c__Agaricomycetes;o__Polyporales;f__Polyporaceae;g__Trametes	0.0959954	0	0	0	0	0	0
59711c3de83956bc456f4a20fca5f59d	k__Fungi;p__Ascomycota;c__Leotiomycetes;o__Helotiales;f__Helotiales_fam_Incertae_sedis;g__Cryptocline;s__unidentified	0	0	0.0151692	0.109807	0	0	0
59728a8230536aec267cc3d91b5c4cc2	k__Fungi;p__Basidiomycota;c__Tremellomycetes;o__Tremellales;f__Tremellaceae;g__Cryptococcus;s__Cryptococcus_uniguttulatus	0	0	0	0.0201313	0.116058	0	0
59754d1035a55326b9dea57485a9a6f9	k__Fungi;p__Ascomycota;c__Dothideomycetes;o__Pleosporales;f__Didymosphaeriaceae;g__Paraphaeosphaeria	0	0	0	0.0213514	0	0	0
59a0183092d1239f0743825e3f2ee7c5	k__Fungi	0	0	0	0	0	0.0441324	0
59a40b254e729858f103459efacb1a4a	k__Fungi	0	0	0	0.0384324	0	0	0
59b5839ab7a3adebfdf6d7268d8edd33	k__Fungi;p__Ascomycota;c__Dothideomycetes;o__Myriangiales	0	0	0	0.016471	0	0	0
59bf7633d534db30639feb24f9ac309d	k__Fungi;p__Ascomycota;c__Dothideomycetes;o__Tubeufiales;f__Wiesneriomycetaceae;g__Spissiomyces;s__unidentified	0	0	0	0.0213514	0	0	0
59d92e9b31cded44df91c49788e71028	k__Fungi	0	0	0	0.0390425	0	0	0
5a0d7e421e2dd4d62b9c22a192720cef	k__Fungi;p__Ascomycota;c__Eurotiomycetes;o__Eurotiales;f__Aspergillaceae;g__Aspergillus	0	0	0.0248774	0.0579537	0	0	0
5a11992aa28c7a01cba009d024afc9ca	k__Fungi	0.0534314	0	0.10133	0	0.151624	0	0
5a369962461aa1ac1bdb0b4539655b97	k__Fungi;p__Ascomycota;c__Leotiomycetes;o__Erysiphales;f__Erysiphaceae;g__Neoerysiphe;s__Neoerysiphe_nevoi	0	0	0	0	0	0.0601805	0
5a86bf03008b2c289ba8f7ba48fc4ba7	k__Fungi;p__Basidiomycota;c__Agaricomycetes;o__Corticiales;f__Corticiaceae;g__Limonomyces	0.00815055	0	0	0	0	0	0
5a93f34839d6f6290704c948d4c35403	k__Fungi	0	0.0288583	0	0	0	0	0
5a955ce9c17c686640b3f31ac5e44662	k__Fungi	0	0	0	0.00549035	0	0	0
5ac9f1c84ab41e368360efb69bf1b305	k__Fungi;p__Ascomycota;c__Leotiomycetes;o__Helotiales	0.0054337	0	0	0	0	0	0
5ae5d095c1c0e8f33e0b80d042a2dce8	k__Fungi;p__Basidiomycota;c__Agaricomycetes;o__Trechisporales;f__Hydnodontaceae;g__Trechispora;s__Trechispora_byssinella	0	0	0	0	0.0449257	0	0
5aed448d5d8d864877cca6f3e635b7be	k__Fungi;p__Ascomycota;c__Dothideomycetes;o__Capnodiales;f__Cladosporiaceae;g__Cladosporium;s__Cladosporium_aphidis	0	0	0	0.0189112	0	0	0
5b73cc28c56506d8a68043528ea40206	k__Fungi;p__Ascomycota;c__Sordariomycetes;o__Xylariales	0	0	0	0.0115907	0.126354	0	0
5b75328ad0de7cae8baf7715ccc3ad4d	k__Fungi	0	0	0.046721	0	0	0	0
5b83888c9fce2b39d8bcab655b4f977a	k__Fungi;p__Ascomycota;c__Dothideomycetes;o__Capnodiales;f__Extremaceae	0	0	0	0.0128108	0	0	0
5bd33f6890634181fb1e2a4e5e85ef5e	k__Fungi;p__Ascomycota;c__Eurotiomycetes;o__Eurotiales;f__Aspergillaceae;g__Penicillium	0	0	0	0	0.0168471	0	0
5be26bc0ae08f95ea76342961f376456	k__Fungi;p__Ascomycota;c__Dothideomycetes;o__Capnodiales;f__Teratosphaeriaceae;g__Neocatenulostroma;s__Neocatenulostroma_abietis	0	0	0	0.0518533	0	0	0
5c1dff0fe52ecf2be83b4ff0d3d5e79e	k__Fungi;p__Basidiomycota;c__Agaricomycetes;o__Russulales;f__Lachnocladiaceae;g__Gloiothele;s__Gloiothele_citrina	0.0199236	0	0	0	0	0	0
5c5995784e01cb560c72e7fc33c9ec25	k__Fungi;p__Basidiomycota;c__Tremellomycetes;o__Cystofilobasidiales;f__Cystofilobasidiaceae;g__Cystofilobasidium;s__Cystofilobasidium_macerans	0	0	0	0.0658842	0	0	0
5c7bd10d99d1cd4bfedc93fb4823e414	k__Fungi	0	0	0	0	0.169407	0	0
5c8265f21822bf702564de40f71350df	k__Fungi	0	0	0	0.0268417	0	0	0
5c82ff8c8beed8a92db0ef439d864a6b	k__Fungi;p__Ascomycota;c__Dothideomycetes;o__Pleosporales;f__Phaeosphaeriaceae;g__Phaeosphaeria;s__Phaeosphaeria_caricicola	0	0	0	0.0262317	0	0	0
5c9260fc739c1a11f7090542a90c8f64	k__Fungi;p__Basidiomycota;c__Agaricomycetes;o__Polyporales;f__Polyporaceae;g__Dichomitus;s__Dichomitus_campestris	0.0516201	0	0	0	0	0	0
5ca25dd1e0ed713ca7a06ab538a2d5a4	k__Fungi	0	0	0	0.0140309	0.114186	0	0
5cbe84a4a8ae44f734e60ca646a4dd35	k__Fungi;p__Ascomycota;c__Eurotiomycetes;o__Chaetothyriales;f__Trichomeriaceae;g__Knufia;s__Knufia_marmoricola	0.0280741	0	0	0.0372124	0.252707	0	0
5cdb6af2c3d5cb5688a82bac42c13f21	k__Fungi	0	0	0	0	0	0.0200602	0
5cfee06308321e8fabe260d38af0184c	k__Fungi	0	0	0	0	0	0.0320963	0
5d05ee5b2e1861b33b3870fa92099c63	k__Fungi;p__Ascomycota;c__Leotiomycetes;o__Helotiales;f__Helotiales_fam_Incertae_sedis;g__Chalara;s__Chalara_pseudoaffinis	0	0	0	0.403846	0	0	0
5d280b66dd9689784513790e89c6e37a	k__Fungi;p__Basidiomycota;c__Agaricomycetes;o__Auriculariales;f__Exidiaceae	0	0	0	0.0256216	0	0	0
5d3c86bc9decc307a214bfb7ce4ba089	k__Fungi	0	0	0	0	0	0.0481444	0
5d6d1a345a17ae22ac330cccac48d2b1	k__Fungi	0	0	0	0	0	0	0.0879507
5d9b784cdb1f687d271413496575f5d8	k__Fungi	0	0	0	0	0	0.0160481	0
5da9680b09b2e8bcd4d3c76c4817e659	k__Fungi;p__Basidiomycota;c__Agaricomycetes;o__Russulales;f__Peniophoraceae;g__Peniophora	0.0190179	0	0	0	0	0	0
5daf0ba4c232cc7fa97ca3e46d65b076	k__Fungi;p__Ascomycota;c__Saccharomycetes;o__Saccharomycetales;f__Debaryomycetaceae;g__Meyerozyma	0	0	0	0	0	0.00802407	0
5dd25dde821bb90bfeadca9e868ccfa7	k__Fungi;p__Ascomycota;c__Dothideomycetes;o__Pleosporales;f__Melanommataceae;g__Uzbekistanica	0.0552426	0	0	0	0	0	0
5dd382d0eba99a84ae92874d7caf2956	k__Fungi;p__Ascomycota;c__Leotiomycetes;o__Helotiales;f__Dermateaceae;g__Pyrenopeziza;s__Pyrenopeziza_velebitica	0.0289797	0	0.0406534	0	0	0	0
5e0744bec4061cfe11070bee887cdb0e	k__Fungi	0	0	0	0	0	0.0722166	0
5e08e423ecd9e3d362d6fdee476e1677	k__Fungi;p__Basidiomycota;c__Agaricomycetes;o__Russulales;f__Peniophoraceae;g__Peniophora	0	0	0	0.0256216	0.197486	0	0
5e2394092385c5a8440d713aac975653	k__Fungi	0	0	0	0	0	0.0160481	0
5e2395cbb1b013341db8226ce5805122	k__Fungi;p__Basidiomycota;c__Agaricomycetes;o__Agaricales	0.0144899	0	0	0	0	0	0
5e3f5e812b1766f6de119e7fa88084ea	k__Fungi;p__Basidiomycota;c__Agaricomycetes	0	0	0.0109218	0	0	0	0
5e5e4e62be141b5a908813569c8fcd31	k__Fungi	0	0	0	0	0	0.00802407	0
5e96ad3be6ee9e535ac7c879ea3b2dc9	k__Fungi	0	0	0	0	0	0.349047	0
5e9ba40733875ad6a70736fd2a34e241	k__Fungi;p__Ascomycota;c__Dothideomycetes;o__Capnodiales;f__Mycosphaerellaceae	0	0	0	0	0	1.91775	1.31926
5eb3670e3f5ad5e3b7dbe73a8042f1e0	k__Fungi;p__Basidiomycota;c__Agaricomycetes;o__Hymenochaetales;f__Hymenochaetales_fam_Incertae_sedis;g__Peniophorella	0.011773	0	0	0	0	0	0
5ed1fafb50a0d371858bc766ac774287	k__Fungi	0.011773	0	0	0	0	0	0
5edfaabe4f8b505641b93db3328f2b5f	k__Fungi	0	0	0	0	0	0.0320963	0
5f1c95d8bbab0a9ff2a0d81d9516305a	k__Fungi;p__Basidiomycota;c__Agaricomycetes;o__Russulales;f__Stereaceae;g__Stereum;s__Stereum_hirsutum	0	0	0	0	0.0467976	0	0
5f491d3dc171021b4f72c4238e905225	k__Fungi	0	0.0144291	0	0	0	0	0
5f6390066462ecb47d9f8b26a36ba7e4	k__Fungi;p__Basidiomycota;c__Agaricomycetes;o__Russulales;f__Stereaceae;g__Stereum;s__Stereum_sanguinolentum	0.0289797	0	0	0	0	0	0
5f6f7bdff7354531663ffefb781a4962	k__Fungi;p__Ascomycota;c__Dothideomycetes;o__Pleosporales;f__Lophiostomataceae;g__Platystomum;s__Platystomum_crataegi	0.00996178	0	0	0	0	0	0
5f88f88b1a72c7851c6421dff864208b	k__Fungi;p__Basidiomycota;c__Tremellomycetes;o__Tremellales;f__Bulleribasidiaceae;g__Vishniacozyma;s__Vishniacozyma_victoriae	0	0	0	0.016471	0	0	0
5fd44c8e4287d050016fe0b279997a84	k__Fungi;p__Ascomycota;c__Saccharomycetes;o__Saccharomycetales	0	0	0	0	0.174087	0	0
5ff6eacafcbf6d80cd9b772eeae0a87d	k__Fungi	0	0	0	0	0	0.0722166	0
6000330b374403e20edfebdca8ebcae9	k__Fungi;p__Ascomycota;c__Dothideomycetes;o__Capnodiales	0	0	0	0	0.204038	0	0
600ad73be15840a1355d298bffa78f0e	k__Fungi;p__Ascomycota;c__Leotiomycetes;o__Helotiales;f__Helotiaceae;g__Crocicreas;s__unidentified	0	0	0.018203	0	0	0	0
601fb6c16ef3c5c352a0642975a22db6	k__Fungi	0	0	0	0	0	0.136409	0
603814f965b4aab651c85f5e658a2f27	k__Fungi	0	0	0.0036406	0	0	0	0
60493219e993ed4fcbc893a05256ba0f	k__Fungi;p__Ascomycota;c__Dothideomycetes;o__Pleosporales;f__Phaeosphaeriaceae	0	0	0	0	0	0.0802407	0
605dc10c9f4b1d45c2c170099678a1d7	k__Fungi;p__Basidiomycota;c__Microbotryomycetes;o__Microbotryomycetes_ord_Incertae_sedis;f__Chrysozymaceae;g__Bannozyma;s__Bannozyma_yamatoana	0	0	0	0.397745	0	0	0
60739b29e814f96b07ac5ab486f5f472	k__Fungi;p__Ascomycota;c__Dothideomycetes;o__Capnodiales;f__Extremaceae	0	0	0	0	0	0.0561685	0
607f07be6602f969062fbef6e2262a48	k__Fungi;p__Basidiomycota;c__Tremellomycetes;o__Cystofilobasidiales;f__Mrakiaceae;g__Tausonia;s__Tausonia_pullulans	0	0	0	0	0	0.0802407	1.53914
60c738d38057cf784cb074d7dd228130	k__Fungi	0	0	0	0.00610039	0	0	0
60d4db8f0d2b7bbf9ae80e9ed6da1a6a	k__Fungi;p__Ascomycota	0	0	0.0321586	0	0	0	0
60f80fae3348ac394fd657442425e15f	k__Fungi;p__Basidiomycota;c__Agaricomycetes;o__Agaricales;f__Radulomycetaceae;g__Radulomyces;s__Radulomyces_molaris	0.0163011	0	0	0	0	0	0
61103f954e0c0b8959eb7dedfb974795	k__Fungi;p__Basidiomycota;c__Agaricomycetes;o__Polyporales	2.30479	0	0.236032	0.284278	0.0177831	0	0
6130b4b45c65396d227850f5daf50252	k__Fungi;p__Basidiomycota;c__Tremellomycetes;o__Tremellales;f__Bulleribasidiaceae;g__Vishniacozyma;s__Vishniacozyma_tephrensis	0	0	0	0	0	0.0762287	0
613bb092373af6923c1e75181441e165	k__Fungi	0	0	0	0	0	0.0521565	0
614e2d773aa67fc1f62a5a87ccf7d519	k__Fungi;p__Ascomycota;c__Dothideomycetes;o__Capnodiales;f__Neodevriesiaceae;g__Neodevriesia;s__Neodevriesia_knoxdaviesii	0.00815055	0	0.0934421	0	0	0	0
614e40797041cb2a6dee937a89c5e5ee	k__Fungi;p__Ascomycota;c__Saccharomycetes;o__Saccharomycetales;f__Saccharomycetaceae;g__Zygosaccharomyces;s__Zygosaccharomyces_microellipsoides	0	0.0858154	0	0	0	0	0
617585abee683ef93ed5657b6afb4597	k__Fungi;p__Ascomycota;c__Saccharomycetes;o__Saccharomycetales;f__Metschnikowiaceae;g__Metschnikowia;s__Metschnikowia_shanxiensis	0	0	0	0.15434	0	0	0
617690aa12bb0c8f8ad058dc2d36a6cd	k__Fungi;p__Basidiomycota;c__Tremellomycetes;o__Filobasidiales;f__Filobasidiaceae;g__Naganishia	0.0697325	0	0.0370128	0	0	0	0
61a54ca9f52f48259e1cfd797b5b61e7	k__Fungi;p__Basidiomycota;c__Tremellomycetes;o__Tremellales;f__Bulleribasidiaceae;g__Vishniacozyma;s__Vishniacozyma_carnescens	0	0	0	0.0366023	0	0	0
61ac29e9a4a0dc0bbae70b3a25610162	k__Fungi;p__Ascomycota;c__Leotiomycetes;o__Helotiales	0.0507145	0	0	0.0195212	0	0	0
61be89d517595d369aa2867712c82a7d	k__Fungi;p__Ascomycota;c__Saccharomycetes;o__Saccharomycetales;f__Metschnikowiaceae;g__Metschnikowia;s__Metschnikowia_rubicola	0	0.138975	0	0	0	0	0
61ec9c49836180dfdf28718c795d675f	k__Fungi;p__Ascomycota;c__Dothideomycetes;o__Pleosporales;f__Pleosporaceae;g__Stemphylium	0	0	0	0	0	2.96489	3.69393
61f6d51be51dc89cefb9963cf0f1411a	k__Fungi;p__Ascomycota;c__Dothideomycetes;o__Pleosporales;f__Pleosporaceae;g__Alternaria	0	0	0	0.0402626	0	0	0
620b1e29b16e004be31c5aefbf0b7e75	k__Fungi;p__Ascomycota;c__Dothideomycetes;o__Capnodiales;f__Mycosphaerellaceae;g__Mycosphaerella;s__Mycosphaerella_handelii	0	0	0	0.0329421	0	0	0
6273b4d41f3e8193e84042ba1e1bad2e	k__Fungi;p__Ascomycota;c__Dothideomycetes;o__Capnodiales	0	0	0.0200233	0	0	0	0
62930e30cdf2897e8305600a037cf203	k__Fungi;p__Basidiomycota;c__Agaricomycetes;o__Polyporales;f__Phanerochaetaceae;g__Phanerochaete;s__Phanerochaete_taiwaniana	0	0	0	0.0689344	0	0	0
62b4336393b1d7858d01c7fea5eb14c8	k__Fungi;p__Ascomycota;c__Dothideomycetes;o__Capnodiales	0	0	0	0	0	0.425276	0
62fe1e5b7f6b17050db1c6dee0b7fb75	k__Fungi	0	0	0	0.078085	0	0	0
63157be3d0b84a08ebc3901da2711a4c	k__Fungi	0.035319	0	0	0	0	0	0
632588a0b0a4e68d940b0c56ca581d5b	k__Fungi;p__Ascomycota;c__Dothideomycetes;o__Capnodiales	0	0	0	0.0109807	0	0	0
6372fd20d9bc2360deef191e314eb4a7	k__Fungi;p__Basidiomycota;c__Agaricomycetes;o__Polyporales;f__Phanerochaetaceae;g__Phanerochaete;s__Phanerochaete_cumulodentata	0	0	0.0206301	0	0	0	0
6385eaede228dda8b47cb6d63348da24	k__Fungi	0	0	0	0	0	0.0682046	0
638b061bbd7a1f78117fa50de7cbdf9e	k__Fungi	0.342323	0	0	0.0170811	2.81628	0	0
63aeb9eecf0e757569410e7e094d166b	k__Fungi	0	0	0	0	0	0.00802407	0
63f34042997f7234ef7542d20639c462	k__Fungi	0.023546	0	0	0	0	0	0
640ff67d69b245390c2cf8909e3f9939	k__Fungi	0.0181123	0	0	0	0	0	0
643820a5a2e5baf93c8a012f4a706390	k__Fungi;p__Ascomycota;c__Sordariomycetes;o__Diaporthales;f__Valsaceae;g__Cytospora;s__Cytospora_prunicola	0.035319	0	0	0	0	0	0
646715a5226e2012455c9eba43e9c995	k__Fungi;p__Basidiomycota;c__Wallemiomycetes;o__Wallemiales;f__Wallemiaceae;g__Wallemia	0.0978066	0	0	0	0	0	0
648c25d492643138f5f591bbeb768f9f	k__Fungi	0	0	0	0	0.0383741	0	0
64a8b635e9a2c882cafdf7014eaa833f	k__Fungi;p__Ascomycota;c__Saccharomycetes;o__Saccharomycetales;f__Saccharomycetales_fam_Incertae_sedis;g__Candida;s__Candida_tropicalis	0	0	0	0	0	0	0.615655
64b232157be081bb9fbba26476fdc284	k__Fungi	0	0	0	0	0	0.974925	0
64c3d4a64fed0b133877eea23f000038	k__Fungi;p__Basidiomycota;c__Agaricomycetes;o__Polyporales;f__Polyporaceae;g__Lenzites;s__Lenzites_betulina	0.100523	0	0	0	0	0	0
64d4c769428d9e9eb9da47b223730c4c	k__Fungi;p__Basidiomycota;c__Agaricomycetes;o__Polyporales;f__Polyporaceae;g__Fomes;s__Fomes_inzengae	0.0461864	0	0.0376195	0	0	0	0
64dc77e6e42a6efd5d907b7a68524c84	k__Fungi;p__Ascomycota;c__Sordariomycetes;o__Myrmecridiales;f__Myrmecridiaceae;g__Myrmecridium	0	0	0	0.0109807	0	0	0
6513cdf88d31fee2e9458a5414c68995	k__Fungi;p__Ascomycota	0	0	0	0.0213514	0	0	0
6527ae5308570b4173d6622bae274de0	k__Fungi;p__Ascomycota;c__Sordariomycetes;o__Hypocreales;f__Cordycipitaceae;g__Lecanicillium;s__Lecanicillium_primulinum	0	0	0	0.0103707	0	0	0
652a4b2b9e5b1bfb525324e16dafb9cb	k__Fungi	0	0	0.064924	0	0	0	0
653496bc1ad05a7cd3248ad8d5c4bfb7	k__Fungi	0	0	0	0	0.0627088	0	0
653c372d108fa5bfd8aab708340cb09b	k__Fungi;p__Basidiomycota;c__Agaricomycetes;o__Boletales;f__Suillaceae;g__Suillus;s__Suillus_granulatus	0.00452808	0	0	0	0	0	0
65486a43cb5a7f74d84e1a841a8e7631	k__Fungi	0	0	0	0	0.254579	0	0
659ca1ed70949a072f7016941774a698	k__Fungi;p__Basidiomycota;c__Agaricomycetes;o__Agaricales;f__Physalacriaceae;g__Armillaria;s__Armillaria_borealis	0	0	0	0.0170811	0	0	0
65a69f5d631c638dc5c8f8f03ad8076b	k__Fungi;p__Basidiomycota;c__Tremellomycetes;o__Tremellales;f__Bulleribasidiaceae;g__Vishniacozyma;s__Vishniacozyma_tephrensis	0	0	0.0540022	0.0829653	0	0	0
65b1ab4cde4c9b2c847c0a5975f9b87d	k__Fungi;p__Ascomycota;c__Saccharomycetes;o__Saccharomycetales;f__Saccharomycodaceae;g__Hanseniaspora;s__Hanseniaspora_vineae	0	0.0911314	0	0	0	0	0
65bb0fbfd950451626807f4dd07771fe	k__Fungi;p__Ascomycota;c__Dothideomycetes;o__Pleosporales;f__Didymellaceae	0	0	0.0200233	0	0	0	0
6608aab459fc0949f56d186958d25c54	k__Fungi;p__Ascomycota;c__Eurotiomycetes;o__Chaetothyriales	0	0	0.165647	0	0	0	0
663aa4874b1855f91ca1b1ab2cfba673	k__Fungi;p__Ascomycota;c__Lecanoromycetes;o__Lecanorales;f__Lecanoraceae;g__Scoliciosporum;s__Scoliciosporum_umbrinum	0	0	0	0.136039	0	0	0
664dd1649e02fe16118c1dbeb80f24de	k__Fungi;p__Ascomycota;c__Dothideomycetes;o__Pleosporales;f__Sporormiaceae;g__Sparticola	0	0	0.0291248	0	0	0	0
6686897ab0b4ea4cbc0797935b1dd6e2	k__Fungi	0	0	0.0169895	0	0	0	0
66a7d6a38045c64eada066ecbdb124c5	k__Fungi	0.023546	0	0	0	0	0	0
66d1e98ff25f47f9daaa8b9e61147a2e	k__Fungi;p__Basidiomycota;c__Agaricomycetes;o__Polyporales;f__Fomitopsidaceae	0.00633932	0	0	0	0	0	0
670443cffe28793dd5922ef91c5dacc6	k__Fungi	0	0	0	0.0689344	0	0	0
670ba8e1d2a78a4afec8c82a23ed733d	k__Fungi;p__Ascomycota;c__Dothideomycetes;o__Capnodiales;f__Teratosphaeriaceae;g__Constantinomyces;s__Constantinomyces_minimus	0	0	0.0115286	0	0	0	0
672955357838be5e1a3fd23423175e59	k__Fungi	0	0	0	0.0433128	0	0	0
675ddd49e0edcc775b1e805a054da623	k__Fungi	0.0199236	0	0	0	0	0	0
675eea78feeed2f31a05b084a80c2e9f	k__Fungi	0.0199236	0	0	0	0	0	0
678aff5b00919dad2c2d97c85cd7b7e6	k__Fungi;p__Basidiomycota;c__Cystobasidiomycetes;o__Cystobasidiales;f__Cystobasidiaceae;g__unidentified;s__unidentified	0.0217348	0	0	0	0	0	0
67a3c87f6132a76a8c4fb723a765c411	k__Fungi	0	0	0	0	0	0.152457	0
67c90ee1dfe37518c4d01b349748f858	k__Fungi;p__Ascomycota;c__Dothideomycetes;o__Capnodiales;f__Mycosphaerellaceae;g__Sphaerulina	0	0.00683485	0	0.0671043	0	0	0
67f20a516b65a58d30d98ef43f4fbf5a	k__Fungi	0	0.00303771	0	0.303799	0	0	0
681ca3487345d0507a942c9124a0ae72	k__Fungi	0	0	0	0.0170811	0	0	0
685e3fafe19b09075f50a5dbac474ff9	k__Fungi	0	0	0	0.0079305	0	0	0
6881b689c89a98e0855ed17ac19916e5	k__Fungi;p__Basidiomycota;c__Tremellomycetes;o__Tremellales;f__Bulleribasidiaceae;g__Vishniacozyma;s__Vishniacozyma_victoriae	0	0	1.09946	0.614309	0.1666	0	0
68a6471db76ae7dee8385a6ee9cdee61	k__Fungi;p__Basidiomycota;c__Agaricomycetes;o__Trechisporales;f__Trechisporales_fam_Incertae_sedis;g__Sistotremastrum;s__Sistotremastrum_niveocremeum	0.407527	0	0.130455	0	0	0	0
68adf6bc2affb9bf45cdd7091cbad990	k__Fungi	0	0	0	0	0	0.0120361	0
68f53e4551ba5f751a931bfad942aea1	k__Fungi;p__Ascomycota;c__Saccharomycetes;o__Saccharomycetales;f__Dipodascaceae;g__Yarrowia;s__Yarrowia_bubula	0	0	0	0	0	0.0682046	0
6926deb5851b92f5777fac2c9c219dc4	k__Fungi;p__Basidiomycota;c__Agaricomycetes;o__Hymenochaetales;f__Schizoporaceae;g__Xylodon;s__Xylodon_crustosus	0.0298853	0	0	0	0	0	0
69753c52e4c54c0bf57921e53f00646f	k__Fungi	0	0	0	0	0	0.0120361	0
698e745e7361f3920f531422fd05e7f9	k__Fungi;p__Ascomycota;c__Taphrinomycetes;o__Taphrinales;f__Protomycetaceae;g__Protomyces;s__Protomyces_inouyei	0	0	0.0163827	0	0	0	0
6998f36c8f8a0b5120814a88bf8cdf70	k__Fungi	0.00181123	0	0	0	0	0	0
69afd49bbd890586cae37f8470a67638	k__Fungi;p__Basidiomycota;c__Agaricomycetes;o__Agaricales;f__Omphalotaceae;g__Mycetinis;s__Mycetinis_alliaceus	0	0	0.0054609	0	0	0	0
69e5732f8a151c1af2242279c3d6bfc6	k__Fungi;p__Basidiomycota;c__Agaricomycetes;o__Polyporales;f__Meruliaceae;g__Scopuloides;s__Scopuloides_hydnoides	0.0688269	0	0.0091015	0.0128108	0	0	0
6a0d2e983b69af7f0ef4c9351f276298	k__Fungi;p__Ascomycota;c__Dothideomycetes;o__Capnodiales;f__Extremaceae	0.011773	0	0	0	0	0	0
6a3868c9b334814f8d54074233fe9911	k__Fungi;p__Ascomycota;c__Eurotiomycetes;o__Eurotiales;f__Aspergillaceae;g__Penicillium	0	0	0	0	0.0458617	0	0
6a52768bebd41941aa39cdf93ddc9aa9	k__Fungi;p__Ascomycota;c__Sordariomycetes;o__Hypocreales;f__Nectriaceae	0	0	0	0	0	0.0842528	0
6a613b2e49355e76f28d36d2718b7042	k__Fungi	0	0	0	0	0	0.00802407	0
6a6946dac0c331654e0be99be3e342c9	k__Fungi;p__Ascomycota;c__Dothideomycetes;o__Dothideales	0.0108674	0	0.00788797	0	0	0	0
6a9b3e8423af8990d483794298b085c3	k__Fungi	0	0	0	0	0	0.0160481	0
6aa5ada8d75c27b36d7428e913904278	k__Fungi;p__Ascomycota;c__Saccharomycetes;o__Saccharomycetales;f__Phaffomycetaceae;g__Wickerhamomyces;s__Wickerhamomyces_anomalus	0	0.0288583	0	0.126888	0	0	0
6aa7e43b370be75dbd1435afe1f01d91	k__Fungi;p__Basidiomycota;c__Agaricomycetes;o__Hymenochaetales;f__Hymenochaetales_fam_Incertae_sedis;g__Trichaptum;s__Trichaptum_abietinum	0.0172067	0	0.0236639	0.0366023	0.0215269	0	0
6aadfe2e1d67582a0db54cb3513bdb71	k__Fungi;p__Ascomycota;c__Eurotiomycetes;o__Chaetothyriales;f__Herpotrichiellaceae;g__Exophiala;s__Exophiala_psychrophila	0	0	0.0291248	0	0	0	0
6ab0b8e059994a826f258869dbec6086	k__Fungi	0	0	0	0.0457529	0	0	0
6adfc588a26804760575a60f8dbd7364	k__Fungi	0	0	0	0.00610039	0	0	0
6aefd293c07031aec8577863e4549961	k__Fungi;p__Basidiomycota;c__Agaricomycetes;o__Agaricales;f__Typhulaceae;g__Typhula;s__Typhula_micans	0	0	0	0.0463629	0	0	0
6b30eb03e55a9d8151d599c7f336e70e	k__Fungi;p__Ascomycota;c__Dothideomycetes;o__Hysteriales;f__Hysteriaceae;g__Hysterobrevium;s__Hysterobrevium_mori	0	0	0	0.0201313	0	0	0
6b7f7c2c83e7b5ab5892a64de01d4179	k__Fungi;p__Ascomycota;c__Eurotiomycetes;o__Eurotiales;f__Trichocomaceae;g__Talaromyces;s__Talaromyces_ramulosus	0	0	0.229965	0	0	0	0
6c1f36a44fa0f31b1220af5f1f52c6f2	k__Fungi;p__Basidiomycota;c__Agaricomycetes;o__Hymenochaetales;f__Hymenochaetaceae;g__Hymenochaete;s__Hymenochaete_rubiginosa	0.0362247	0	0	0	0	0	0
6c6856cd7e99d998a3bf93b4eadd9a83	k__Fungi	0	0.0546788	0	0	0	0	0
6c8a42e6996687731e7e37f6a1ca2e34	k__Fungi;p__Basidiomycota;c__Agaricomycetes;o__Gloeophyllales;f__Gloeophyllaceae;g__Gloeophyllum;s__Gloeophyllum_trabeum	0.0271685	0	0	0	0	0	0
6c99ad5d2038102c6b6eef35c9e04c7b	k__Fungi;p__Basidiomycota;c__Tremellomycetes;o__Tremellales;f__Bulleribasidiaceae;g__Vishniacozyma;s__Vishniacozyma_tephrensis	0.0335078	0	0.28154	0.207413	0.292953	0	0
6ca34871c6781965067e47b013ea634a	k__Fungi	0	0	0	0	0	0.565697	0.131926
6ca67be0746d2461b7976e96c52da91a	k__Fungi;p__Ascomycota;c__Sordariomycetes;o__Xylariales;f__Diatrypaceae	0.00815055	0	0	0	0	0	0
6cc2fc06e33d4c5e7553de3179b9e535	k__Fungi;p__Ascomycota	0	0	0	0	0	0.200602	0
6cdd63f31ad65c00b7570c87bf509d51	k__Fungi	0.0624875	0.418445	0.0449007	0	0	0	0
6cee2be185e8237f69df2c741d0b8df1	k__Fungi;p__Ascomycota;c__Leotiomycetes;o__Helotiales;f__Helotiaceae;g__Tetracladium;s__unidentified	0	0	0	0	0	0.0120361	0
6d00178cc44666d14f3f3a9ce03b4f4c	k__Fungi;p__Ascomycota;c__Dothideomycetes;o__Pleosporales;f__Pleosporaceae;g__Alternaria	0.0860336	0.0205046	0.0406534	0.280008	0.475464	0	0
6d29abe1d63bb28c217b282d186ceb4b	k__Fungi;p__Basidiomycota;c__Agaricomycetes;o__Hymenochaetales;f__Rickenellaceae;g__Sidera;s__Sidera_vulgaris	0.0824111	0	0.0594631	0	0	0	0
6d96293653d15415fa0f90a40a900a11	k__Fungi	0.0887504	0	0	0	0	0	0
6da735fa7a62b4ea8c2e49c0f73ec851	k__Fungi	0.182029	0	0.205087	0.031722	0.125418	0	0
6dc1b7b547d4f84b35466a66396b4279	k__Fungi;p__Ascomycota;c__Leotiomycetes;o__Helotiales;f__Sclerotiniaceae	0	0	0	0.0335521	0	0	0
6dda13bec086092419442ae163eb9610	k__Fungi;p__Basidiomycota;c__Agaricomycetes;o__Agaricales;f__Psathyrellaceae;g__Coprinellus;s__Coprinellus_domesticus	0.0371303	0	0	0	0	0	0
6dfd1b0911902bb858a1c61612fa88c3	k__Fungi;p__Basidiomycota;c__Agaricomycetes;o__Hymenochaetales;f__Hymenochaetales_fam_Incertae_sedis;g__Peniophorella;s__Peniophorella_pubera	0.0706381	0	0	0.0445328	0.0701965	0	0
6dfd2e04cb159ad56dd5c8c54e00ee94	k__Fungi	0	0	0	0	0	0.21665	0
6e147e57eb287d9115041b842ac53f12	k__Fungi	0	0	0	0	0	0.0160481	0
6e4aeaf77b3f24c457cc9238ec8a9792	k__Fungi	0	0	0	0.00854054	0	0	0
6e77170b6aa50f3bc00a69b2007b45e2	k__Fungi;p__Basidiomycota;c__Tremellomycetes;o__Tremellales	0	0	0	0.115297	0.0617729	0	0
6e8d1b2e95966132666de88d24febd06	k__Fungi	0	0	0.248774	0	0	0	0
6ea651cc993a88125249af036391adfc	k__Fungi	0	0	0	0.0189112	0	0	0
6ec78989e142a25ea8d52343ba314d28	k__Fungi;p__Ascomycota;c__Saccharomycetes;o__Saccharomycetales;f__Phaffomycetaceae;g__Wickerhamomyces;s__Wickerhamomyces_sp	0	0.0273394	0	0.0768649	0	0	0
6efeba1f32cf7529115af250c31b8bc3	k__Fungi;p__Basidiomycota;c__Agaricomycetes;o__Polyporales;f__Polyporaceae;g__Trametes	0.0344134	0	0	0	0	0	0
6f0a0cab9cf96564ae39b49cffb7dbc4	k__Fungi;p__Ascomycota;c__Saccharomycetes;o__Saccharomycetales;f__Phaffomycetaceae;g__Wickerhamomyces;s__Wickerhamomyces_onychis	0	0	0	0.0579537	0.129161	0	0
6f2631409b72d2d728f752845ec3f4bc	k__Fungi	0.0570538	0	0	0	0	0	0
6f35757377fcbdff9486b0ee9a6c758d	k__Fungi;p__Basidiomycota;c__Agaricomycetes;o__Russulales;f__Stereaceae;g__Stereum;s__Stereum_subtomentosum	0.473637	0	0.072812	0.134209	0.116058	0	0
6f6094b31e8d0c0797af37d215119e63	k__Fungi;p__Basidiomycota;c__Agaricomycetes	0	0	0.054609	0	0	0	0
6f6652f11500829ab5409a4b1e6f0237	k__Fungi;p__Basidiomycota;c__Agaricomycetes;o__Polyporales	0.14671	0	0	0.00732047	0	0	0
6fabd51e2cbb0895f644b280f960b959	k__Fungi;p__Ascomycota	0	0	0.0133489	0	0	0	0
6fb31a1e4fbcb6d5d54d77f3187abfb4	k__Fungi	0	0	0	0	0	0.0120361	0
6fbdefc08892d33e9b591b46518913f9	k__Fungi;p__Basidiomycota;c__Tremellomycetes;o__Holtermanniales;f__Holtermanniales_fam_Incertae_sedis;g__Holtermanniella;s__Holtermanniella_wattica	0	0	0.108611	0.0396525	0.102955	0	0
6fd0a889e4875461c9cf6dfb9e078c40	k__Fungi;p__Basidiomycota;c__Tremellomycetes;o__Tremellales;f__Bulleribasidiaceae;g__Vishniacozyma;s__Vishniacozyma_dimennae	0	0	0.0357992	0	0	0	0
6ff2acb98a449291135f753784a5965b	k__Fungi;p__Ascomycota;c__Sordariomycetes;o__Xylariales;f__Diatrypaceae	0	0	0.00242707	0	0	0	0
6ff8c988f3e8974b68c64fcb6d71280c	k__Fungi;p__Ascomycota;c__Dothideomycetes;o__Dothideales	0	0	0.0175962	0	0	0	0
700c20ffbd2d824b8ad66eb340d343eb	k__Fungi;p__Basidiomycota;c__Ustilaginomycetes;o__Ustilaginales;f__Ustilaginaceae	0	0	0	0	0.00467976	0	0
701007b3a50c0872eeceb2046b5b95e0	k__Fungi;p__Ascomycota;c__Eurotiomycetes;o__Phaeomoniellales;f__Phaeomoniellaceae;g__Neophaeomoniella;s__Neophaeomoniella_niveniae	0.0271685	0	0	0	0	0	0
7019cf468573153e877a484f5fa4c80b	k__Fungi	0.00633932	0	0	0	0	0	0
701cb38b939070b13596cd2bab3bcf49	k__Fungi;p__Ascomycota;c__Dothideomycetes;o__Acrospermales;f__Acrospermaceae;g__Acrospermum;s__unidentified	0	0	0	0	0.0879796	0	0
7032ee9df1707364a20437316b865c2f	k__Fungi;p__Basidiomycota;c__Agaricomycetes;o__Atheliales;f__Atheliaceae;g__Athelia	0	0	0	0	0.0514774	0	0
703738645b653ab60e45a6862ebd64bc	k__Fungi;p__Ascomycota;c__Saccharomycetes;o__Saccharomycetales;f__Metschnikowiaceae;g__Metschnikowia	0	0	0.044294	0	0	0	0
703e9809cab04d697361c813a3297c49	k__Fungi	0	0	0	0	0	0.0361083	0
704b12d3daab899f73129cf3e1465d4c	k__Fungi;p__Ascomycota;c__Dothideomycetes;o__Dothideales;f__Dothioraceae;g__Pringsheimia;s__Pringsheimia_euphorbiae	0.0181123	0	0	0	0	0	0
7056900a346cbee1022dd5f1fe1bf51e	k__Fungi;p__Basidiomycota;c__Agaricomycetes;o__Boletales;f__Boletales_fam_Incertae_sedis;g__Leucogyrophana;s__Leucogyrophana_olivascens	0.00815055	0	0	0	0	0	0
705d84e6f911bad059886fc1ba741f21	k__Fungi;p__Ascomycota;c__Dothideomycetes;o__Dothideales;f__Dothioraceae;g__Perusta;s__Perusta_inaequalis	0	0	0	0	0.165664	0	0
707d17c85ba1ca2f06fbbf3386794d7f	k__Fungi	0	0	0	0	0	0.561685	0.57168
709dc9900451eecfd8bf3288db9275db	k__Fungi;p__Ascomycota;c__Saccharomycetes;o__Saccharomycetales;f__Saccharomycetaceae;g__Saccharomyces	0	0	0	0	0	1.59278	2.5066
709fcbfdb63a76f7898a7746b27d124e	k__Fungi	0	0	0.0242707	0	0	0	0
70e95b0968a5958888af910a98845728	k__Fungi;p__Basidiomycota;c__Microbotryomycetes;o__Sporidiobolales;f__Sporidiobolaceae;g__Rhodosporidiobolus;s__Rhodosporidiobolus_odoratus	0	0	0	0	0.0159112	0	0
70e9ad8a08ae71c42a4cc4d26ff1a0c4	k__Fungi;p__Ascomycota;c__Arthoniomycetes;o__Lichenostigmatales;f__Phaeococcomycetaceae;g__Phaeococcomyces;s__Phaeococcomyces_mexicanus	0	0	0	0.0140309	0	0	0
71108de36cf4193dcb8fa127a7e85858	k__Fungi	0	0	0	0	0	0.0240722	0
711a3a961bc26e5af29ba1627232b11c	k__Fungi;p__Ascomycota;c__Leotiomycetes;o__Helotiales;f__Sclerotiniaceae	0.0733549	0	0	0	0	0	0
712c3be9b66331c090c062071270c7f6	k__Fungi;p__Ascomycota	0	0	0.128635	0	0	0	0
714eda7962164a084b6c7c855ba69a91	k__Fungi;p__Ascomycota;c__Eurotiomycetes;o__Chaetothyriales;f__Trichomeriaceae;g__Knufia	0	0	0.151692	0	0	0	0
7168b2e62e3980cf89144d27f5fe515b	k__Fungi;p__Basidiomycota;c__Agaricomycetes;o__Polyporales;f__Fomitopsidaceae;g__Postia	0.0190179	0	0	0	0	0	0
7192ca79be50d0303736e7708033a247	k__Fungi	0.00724493	0	0	0.0372124	0	0	0
719fe28e24d2eace51b3dd9c7cdc9a6c	k__Fungi	0	0	0	0	0	0	0.175901
71bb2c026c574fa33aaa4f7b8936248f	k__Fungi	0	0	0	0	0	0.0842528	0
72032af75538b370b7a896e189f8b31e	k__Fungi;p__Ascomycota;c__Dothideomycetes;o__Capnodiales;f__Cladosporiaceae;g__Cladosporium;s__Cladosporium_sphaerospermum	0.0244516	0	0.0200233	0.0860155	0.238668	0	0
721bb4a35dc8e10adeda67a3a8272d89	k__Fungi;p__Ascomycota;c__Saccharomycetes;o__Saccharomycetales;f__Saccharomycetaceae;g__Issatchenkia;s__Issatchenkia_orientalis	0	0.0129103	0.0036406	0	0	0	0
724ca1d5247ae42445f38ab4953197a9	k__Fungi;p__Ascomycota;c__Dothideomycetes;o__Capnodiales;f__Mycosphaerellaceae	0.00633932	0	0.0533955	0.00427027	0	0	0
7257535fc9de045faf6debfa853d63ef	k__Fungi;p__Ascomycota;c__Dothideomycetes;o__Acrospermales;f__Acrospermaceae;g__Acrospermum;s__unidentified	0	0	0	0	0	0.156469	0
725d4d6890ecc31b36aab051778f25ec	k__Fungi;p__Ascomycota;c__Sordariomycetes;o__Glomerellales;f__Glomerellaceae;g__Colletotrichum	0	0	0	0.0439228	0	0	0
725e241d4743a0ab6b07ca4d8c205c0e	k__Fungi;p__Ascomycota;c__Saccharomycetes;o__Saccharomycetales;f__Saccharomycodaceae;g__Hanseniaspora	0	0.170112	0	0.00915058	0.0346303	0	0
72879a03a3e5a1ebd743a6875358b171	k__Fungi	0.46277	0	0.727513	0.194602	0.924721	0	0
729c2237d1b42c2fc3db01f29aa8c7cc	k__Fungi	0	0	0	0	0.0271426	0	0
72beb8b3088b078c24930e487db9a80e	k__Fungi;p__Ascomycota;c__Saccharomycetes;o__Saccharomycetales;f__Saccharomycodaceae;g__Saccharomycodes;s__Saccharomycodes_ludwigii	0	0.0660703	0	0	0	0	0
72d1624cf74cad041d9cfb098c8c08f4	k__Fungi;p__Basidiomycota;c__Agaricomycetes;o__Amylocorticiales;f__Amylocorticiaceae;g__Anomoloma	0.0153955	0	0	0	0	0	0
72ff8c478808ef7c19c51bfc5d7ec59f	k__Fungi;p__Ascomycota;c__Leotiomycetes;o__Helotiales;f__Helotiaceae;g__Crocicreas;s__Crocicreas_pallidum	0	0	0	0	0.552212	0	0
733b9670ddf89853c4aa35c9e859915d	k__Fungi;p__Ascomycota;c__Taphrinomycetes;o__Taphrinales;f__Taphrinaceae;g__Taphrina	0.0362247	0	0	1.29328	0	0	0
734d73830ea5c31e80b0c7a4b74d3299	k__Fungi	0	0	0	0	0	1.23972	0
738b39d2fdd7c2bb35db62b91d334da9	k__Fungi	0	0	0	0	0.100147	0	0
73a6ccbe2b3d2f8f3216acbc66129c88	k__Fungi	0	0	0	0	0	0	0.131926
74083c4c8a7a4d98bfae49616f0ed151	k__Fungi;p__Ascomycota	0.00452808	0	0.0618902	0	0.019655	0	0
7413f13c63da4e44c80972bcfe18410f	k__Fungi;p__Ascomycota;c__Eurotiomycetes;o__Eurotiales;f__Aspergillaceae;g__Penicillium	0	0	0.558225	0	0	0	0
741c1da406f6f13c8c8a691b4f38edd8	k__Fungi;p__Basidiomycota;c__Agaricomycetes;o__Polyporales;f__Fomitopsidaceae;g__Fibroporia;s__Fibroporia_vaillantii	0.0280741	0	0	0	0	0	0
741fd032791dd35d6401ecf81df44a36	k__Fungi	0	0	0	0	0	0.0962889	0
74d92bc1a3800b986705ff2ce396e5ba	k__Fungi	0	0	0	0.182402	0	0	0
74df5e6e5305d2d01a0dc4edad9be525	k__Fungi;p__Basidiomycota;c__Agaricomycetes;o__Hymenochaetales;f__Schizoporaceae;g__Hyphodontia;s__Hyphodontia_pallidula	0.0172067	0	0	0	0	0	0
74fed2b846b57af78d426d0e6268e1b9	k__Fungi;p__Ascomycota;c__Dothideomycetes;o__Pleosporales;f__Pleosporaceae;g__Alternaria	0	0	0	0.0305019	0	0	0
751b630ab3e358815be24d317a9c9d99	k__Fungi;p__Ascomycota;c__Dothideomycetes;o__Pleosporales;f__Lophiostomataceae	0.0652044	0	0	0	0	0	0
7531b54e0c0d7f270f296f8648cd0941	k__Fungi	0	0	0	0.0384324	0	0	0
754a2f51d4d571f3f87262212913161f	k__Fungi;p__Ascomycota;c__Dothideomycetes;o__Pleosporales;f__Phaeosphaeriaceae;g__Pseudoophiobolus;s__Pseudoophiobolus_italicus	0	0	0.0115286	0	0	0	0
75876d066e455c31b245ca90f1d5ec54	k__Fungi	0	0	0	0.0201313	0	0	0
75c88e251b942236fa01b0e8cdd709d3	k__Fungi	0	0	0	0.0433128	0	0	0
7641ff5fe655bd232d02a2b5d365ea57	k__Fungi;p__Basidiomycota;c__Agaricomycetes;o__Amylocorticiales;f__Amylocorticiaceae;g__Amylocorticium;s__Amylocorticium_cebennense	0.0525258	0	0	0	0	0	0
7643f4ec796c6d6cafc45f2003989519	k__Fungi	0	0	0	0	0	0.0280843	0
766e184fe69c2744d3adc5fe6f9186ab	k__Fungi	0.0153955	0	0	0	0	0	0
767d1cd41892a4940a217bab4bdf3cc5	k__Fungi;p__Ascomycota;c__Dothideomycetes;o__Capnodiales;f__Dissoconiaceae;g__Ramichloridium;s__Ramichloridium_indicum	0	0	0	0	0	0.0200602	0
76a5267fe76f11582fefe23c3b71af09	k__Fungi;p__Basidiomycota;c__Tremellomycetes;o__Tremellales;f__Bulleribasidiaceae;g__Vishniacozyma	0	0	0	0.0847954	0	0	0
76d58ba60860b2275857a376927ddeaa	k__Fungi;p__Basidiomycota;c__Agaricomycetes;o__Auriculariales;f__Exidiaceae	0.0126786	0	0	0	0	0	0
76d94adbd31d82b9aebf4af19a176dd2	k__Fungi	0	0	0	0.0481931	0	0	0
76e04fe198a5131f6d5b305d9fcf73bb	k__Fungi;p__Ascomycota;c__Dothideomycetes;o__Capnodiales	0	0	0	0.0219614	0	0	0
771031d03a87d9cf75b249d9109e519c	k__Fungi	0	0	0.156546	0.123838	0	0	0
77198f9686f79d61b72172936d021b99	k__Fungi	0	0	0	0.0262317	0	0	0
773f52b77abe52b12fa0665826d52deb	k__Fungi;p__Basidiomycota;c__Agaricomycetes;o__Corticiales;f__Vuilleminiaceae;g__Vuilleminia;s__Vuilleminia_pseudocystidiata	0.0978066	0	0.134702	0.0536834	0.040246	0	0
775d448d269581c6f4da6d238bbd40ec	k__Fungi	0	0	0	0.122008	0	0	0
776f18033607e0f2d0ffd0495235f1b0	k__Fungi;p__Ascomycota;c__Leotiomycetes;o__Erysiphales;f__Erysiphaceae;g__Blumeria;s__Blumeria_graminis	0	0	0	0.0603938	0.0224629	0	0
7777c36b898d8f855abc5ce8b4b1c9a1	k__Fungi	0	0	0.00485413	0	0	0	0
779489236ba6f09127eff934f1483cb7	k__Fungi;p__Basidiomycota	0	0	0.00424737	0	0	0	0
77d044c25568f635f05249e9a16ead89	k__Fungi	0.0434696	0	0	0	0	0	0
77d9ddabbfaae18d90061fa308aafc8c	k__Fungi;p__Basidiomycota;c__Tremellomycetes;o__Tremellales	0	0	0	0.100046	0	0	0
77dcb18cdb577e72ed9e4309a938dcb2	k__Fungi;p__Ascomycota;c__Saccharomycetes;o__Saccharomycetales;f__Saccharomycodaceae;g__Hanseniaspora	0.0615819	3.80094	0.160186	0	0.461425	0	0
78054ad679488de5293a0327fe26b384	k__Fungi;p__Ascomycota;c__Sordariomycetes;o__Hypocreales	0.00362247	0	0	0	0	0	0
781dd2aadcf2e998c4c4c9a533dda366	k__Fungi	0	0	0	0	0	0.0280843	0
782f596fd09c274e1bd9e9ec696960e2	k__Fungi;p__Basidiomycota;c__Tremellomycetes;o__Tremellales;f__Bulleribasidiaceae;g__Vishniacozyma;s__Vishniacozyma_carnescens	0	0	0.104971	0	0	0	0
785a348344d2869e2f830f5952c94d24	k__Fungi;p__Ascomycota;c__Sordariomycetes;o__Xylariales;f__Xylariaceae;g__Hypoxylon;s__Hypoxylon_fuscum	0	0	0	0.0597838	0	0	0
785ff4940b4d174c37fda7cf6b0fa7d2	k__Fungi;p__Basidiomycota;c__Agaricomycetes	0	0	0	0.104317	0	0	0
7872abaf601d8c0b0c8d27b13261a6d0	k__Fungi;p__Ascomycota;c__Dothideomycetes;o__Pleosporales;f__Pleosporaceae;g__Alternaria	0	0	0	0	0	0.132397	0
78bede16f206419e444e53192a69d7fa	k__Fungi	0	0	0	0	0	0.0481444	0
78e73fe3d0b5d0313ede235c93558e5b	k__Fungi;p__Basidiomycota;c__Agaricomycetes;o__Amylocorticiales;f__Amylocorticiaceae;g__Amyloxenasma;s__Amyloxenasma_allantosporum	0.0144899	0	0	0	0.0383741	0	0
78ff5ce6f0547b7940eba018740e4e53	k__Fungi;p__Basidiomycota;c__Agaricomycetes;o__Agaricales;f__Psathyrellaceae;g__Coprinellus	0	0.02658	0	0	0	0	0
79154ac240c075b5774ba255ae04a869	k__Fungi	0.0606763	0	0	0	0	0	0
791b6a6b0868e51e7f3c8184c53f1259	k__Fungi;p__Ascomycota;c__Saccharomycetes;o__Saccharomycetales;f__Pichiaceae;g__Pichia;s__Pichia_membranifaciens	0	0.00987257	0	0	0	0	0
797cda31b1f17ed95ca3c9b05c2896e8	k__Fungi;p__Basidiomycota;c__Malasseziomycetes;o__Malasseziales;f__Malasseziaceae;g__Malassezia;s__Malassezia_restricta	0	0.00911314	0	0	0	0	0
79901f3f351906d388e86aab9ee97683	k__Fungi;p__Basidiomycota;c__Agaricomycetes;o__Polyporales;f__Polyporaceae;g__Trametes	0	0	0	0	0.159112	0	0
79ff6f6e3c170b90c223d1ce3b520787	k__Fungi;p__Basidiomycota;c__Agaricomycetes;o__Russulales;f__Peniophoraceae;g__Peniophora;s__Peniophora_rufomarginata	0.116825	0	0	0	0	0	0
7a19c8c4321b968820746b89739f3bc2	k__Fungi	0.0181123	0	0	0	0	0	0
7a203f4278440d41a1b2a7b599932b49	k__Fungi;p__Ascomycota;c__Eurotiomycetes;o__Eurotiales;f__Aspergillaceae;g__Penicillium	0	0	0.0163827	0	0	0	0
7a20b09af90f9b095cb566d46099777e	k__Fungi	0	0	0	0.0561236	0	0	0
7a2880477d80551aad070b6117e57e0d	k__Fungi;p__Ascomycota;c__Dothideomycetes;o__Pleosporales;f__Amorosiaceae;g__Angustimassarina	0.0181123	0	0	0	0	0	0
7a2c125e0d2299e403a7b45f8ff206ba	k__Fungi;p__Ascomycota;c__Sordariomycetes;o__Sordariales;f__Chaetomiaceae;g__Chaetomium	0	0	0	0	0.00748762	0	0
7a3fb30caae3c6220a87f48ce7e4b90a	k__Fungi	0	0	0	0	0	3.73521	2.46262
7a839efe7c79b9bc79cbaa4ebadce339	k__Fungi;p__Ascomycota;c__Leotiomycetes;o__Helotiales;f__Helotiaceae;g__Crocicreas;s__unidentified	0	0	0	0	0	0.132397	0
7a87e78f4aae0c46c8a9a6e0e1e347f4	k__Fungi;p__Ascomycota;c__Eurotiomycetes;o__Eurotiales;f__Aspergillaceae;g__Aspergillus	0	0	0	0.00305019	0.0177831	0	0
7a98ddc09754688593c3b7f2b2b2a2aa	k__Fungi;p__Basidiomycota;c__Agaricomycetes;o__Agaricales;f__Omphalotaceae;g__Rhodocollybia;s__Rhodocollybia_butyracea	0	0	0	0.00854054	0	0	0
7aa2651bd55de064d94a1b055483e132	k__Fungi;p__Ascomycota;c__Dothideomycetes;o__Pleosporales;f__Pleosporaceae;g__Stemphylium	0	0.0151886	0.337362	0.441058	0.213397	0	0
7aa4890ff17447c9d6f246c8d59146ca	k__Fungi;p__Ascomycota;c__Dothideomycetes	0	0	0.0594631	0	0	0	0
7ad0489d57d54610b9743f4879439afb	k__Fungi;p__Basidiomycota;c__Agaricomycetes;o__Polyporales;f__Steccherinaceae;g__Ceriporiopsis;s__Ceriporiopsis_gilvescens	0	0	0.0618902	0.00854054	0	0	0
7ae976e35c94669b555113657ee66072	k__Fungi	0.042564	0	0	0.116517	0	0	0
7af294fcae98f66fa95a15144ee5c011	k__Fungi	0	0	0	0	0	0.0361083	0
7b102805e17955fb7492d49d086496f2	k__Fungi	0	0	0	0.015251	0	0	0
7b46205bc2075e7824fff2c8fc791922	k__Fungi	0	0.0288583	0	0	0	0	0
7b554d97db0242f7b17393860f13eeb1	k__Fungi;p__Ascomycota;c__Dothideomycetes;o__Capnodiales;f__Mycosphaerellaceae	0	0	0.0248774	0	0	0	0
7b6516b89dcc0ed8834c2b2e516aa2d6	k__Fungi;p__Basidiomycota;c__Agaricomycetes;o__Hymenochaetales;f__Hymenochaetales_fam_Incertae_sedis;g__Peniophorella	0	0	0	0	0	0.0160481	0
7b75bf4385522fde8b676d25311a2884	k__Fungi	0.00996178	0	0	0.0195212	0	0	0
7bb38d1cc3320c7b2a39200bec1084fa	k__Fungi	0	0.378195	0	0	0	0	0
7be4a51435479e131ec3c0daddbf5069	k__Fungi;p__Ascomycota;c__Dothideomycetes;o__Capnodiales;f__Teratosphaeriaceae;g__Xenoteratosphaeria;s__Xenoteratosphaeria_jonkershoekensis	0	0	0	0.0683243	0	0	0
7be9b45e8894bf66761f57d2cc9f9ac8	k__Fungi	0	0	0	0.0414826	0	0	0
7c0f362d8893a6b3c73381da7235171c	k__Fungi;p__Basidiomycota;c__Agaricomycetes;o__Trechisporales;f__Hydnodontaceae;g__Trechispora;s__Trechispora_byssinella	0.0416584	0	0	0	0	0	0
7c101f4dae18d1ac00efac0b4b3bad68	k__Fungi	0	0	0	0.0225714	0	0	0
7c431bcb4487804f55aad76db3c39f6b	k__Fungi;p__Basidiomycota;c__Agaricomycetes;o__Agaricales;f__Omphalotaceae;g__Gymnopus	0.0326022	0	0	0	0	0	0
7c63577b979774268753eb7b36626ca4	k__Fungi;p__Basidiomycota;c__Tremellomycetes;o__Tremellales;f__Bulleribasidiaceae;g__Vishniacozyma;s__Vishniacozyma_victoriae	0	0	0	0	0	0.104313	0
7c94bfc59bc489e48b4002176feb6232	k__Fungi;p__Ascomycota;c__Saccharomycetes;o__Saccharomycetales;f__Pichiaceae;g__Pichia;s__Pichia_kluyveri	0	0.0349337	0	0	0	0	0
7c950471d6407ccb75f3e1e962c277f6	k__Fungi	0	0	0	0.078085	0	0	0
7cacfeb57a49ee485c481851c883f183	k__Fungi;p__Ascomycota;c__Dothideomycetes;o__Capnodiales;f__Mycosphaerellaceae	0	0	0	0	0	0.0200602	0
7cbacecf95c42c836e9c872bddcce461	k__Fungi	0	0	0	0	0	0.0160481	0
7cf7d5fe90c98e0d7c11aac18265e0ba	k__Fungi;p__Ascomycota;c__Leotiomycetes;o__Helotiales;f__Sclerotiniaceae	0	0	0	0.179351	0.197486	0	0
7d0893b58feaa360f17b9e273b938253	k__Fungi	0	0	0	0	0	0.332999	0
7d47080f2e7144a0e03a7a4ef9192e1a	k__Fungi;p__Basidiomycota;c__Tremellomycetes;o__Cystofilobasidiales;f__Cystofilobasidiaceae;g__Cystofilobasidium;s__Cystofilobasidium_infirmominiatum	0	0	0	0.0268417	0	0	0
7d4ce04acf10050b934b3b413953039c	k__Fungi	0	0	0	0	0	0.0240722	0
7d6f599c0f5cd826241c406e851307de	k__Fungi	0	0	0	0.00854054	0	0	0
7da561b3ecd05d1d16005b7617aa6b0d	k__Fungi;p__Ascomycota;c__Leotiomycetes;o__Helotiales;f__Hyaloscyphaceae	0	0	0	0	0	0.0361083	0
7dabc137826105f2dada7b8524b08c00	k__Fungi	0	0	0	0.00671043	0	0	0
7de466366c605e0c706c2351be94f785	k__Fungi;p__Ascomycota;c__Saccharomycetes;o__Saccharomycetales;f__Saccharomycodaceae;g__Saccharomycodes;s__Saccharomycodes_ludwigii	0	0.02658	0	0	0	0	0
7e0f177b210ac69370cd60315fb4a349	k__Fungi;p__Basidiomycota;c__Agaricostilbomycetes;o__Agaricostilbales;f__Chionosphaeraceae;g__unidentified;s__unidentified	0	0	0	0.0799151	0	0	0
7e110227f85f336aa1bf2541b92d6112	k__Fungi	0	0	0	0.0347722	0	0	0
7e398a60f493ceba5c781a57fc48a43e	k__Fungi	0.00996178	0.005316	0.0370128	0.00122008	0	0	0
7e4ccceff681e057368de84f90feb78a	k__Fungi;p__Basidiomycota;c__Cystobasidiomycetes;o__Cystobasidiomycetes_ord_Incertae_sedis;f__Symmetrosporaceae;g__Symmetrospora	0	0	0	0.0286718	0	0	0
7e78ee183cff58c6c8b816759eda47bb	k__Fungi	0.00633932	0	0	0	0	0	0
7ec298e85f8dee158d0384308146a51a	k__Fungi;p__Basidiomycota;c__Agaricomycetes;o__Boletales;f__Coniophoraceae;g__Coniophora;s__Coniophora_puteana	0	0	0	0.0463629	0	0	0
7ec570d6acf6d871a3049589e9a2299e	k__Fungi;p__Basidiomycota;c__Cystobasidiomycetes;o__Cystobasidiales;f__Cystobasidiaceae;g__Cystobasidium;s__unidentified	0	0	0	0	0.0861077	0	0
7ece51489ec320672242b9657937afc2	k__Fungi;p__Basidiomycota;c__Agaricomycetes;o__Polyporales;f__Fomitopsidaceae;g__Skeletocutis;s__Skeletocutis_odora	0.00271685	0	0	0	0	0	0
7ecf967a29d5b42df3f475bbd3fed2a5	k__Fungi;p__Basidiomycota;c__Exobasidiomycetes;o__Exobasidiales;f__Exobasidiaceae;g__Exobasidium;s__Exobasidium_woronichinii	0	0	0	0.00610039	0	0	0
7ed43bc2bf52ce5c665109fa9a2bcccf	k__Fungi;p__Basidiomycota;c__Tremellomycetes	0	0	0	0.0915058	0	0	0
7ee3e2e553a83014b4960f5bb95b4dce	k__Fungi	0	0	0	0.00305019	0	0	0
7eec6f7d601be42668c5167af4e7d7c7	k__Fungi	0	0	0.0279113	0	0	0	0
7f2410ec00c79f39a9c369405df6fff1	k__Fungi	0	0	0	0	0	0.00802407	0
7f4c4f83d8f3b81fa3f7fdbaeece0e12	k__Fungi;p__Basidiomycota;c__Agaricomycetes;o__Russulales;f__Bondarzewiaceae;g__Heterobasidion	0	0	0	0.172031	0.0842357	0	0
7f6cf276db0468c1cf9cef9bbc13ceb3	k__Fungi	0	0	0	0	0	0.0200602	0
7f758ae045f9a07d96951acff58b862f	k__Fungi;p__Ascomycota;c__Eurotiomycetes;o__Chaetothyriales;f__Herpotrichiellaceae;g__Exophiala;s__Exophiala_xenobiotica	0	0	0	0.0134209	0	0	0
7f9c5596adfac3f7ff8dd3a3dc0a8d07	k__Fungi	0	0	0	0.121398	0	0	0
7fa743fe6eb5bc6ee60fc07cba05c6ba	k__Fungi;p__Ascomycota;c__Eurotiomycetes;o__Eurotiales	0	0	0	0	0	0.0441324	0
7fcd336282117246ce11433ef0ae8ee8	k__Fungi	0	0	0	0.0896757	0	0	0
7fdec5a6dc27e25cf4da6e705f794f47	k__Fungi;p__Basidiomycota;c__Tremellomycetes;o__Tremellales;f__Bulleribasidiaceae;g__Vishniacozyma;s__Vishniacozyma_victoriae	0	0	0	0.0140309	0	0	0
7fe5ab7cddc69f96344de0658d9311f1	k__Fungi	0.0135842	0	0	0	0	0	0
8014929ec29c175bca6d2038c1373aa4	k__Fungi;p__Basidiomycota;c__Agaricomycetes;o__Polyporales;f__Phanerochaetaceae;g__Terana;s__Terana_coerulea	0.0153955	0	0	0	0	0	0
802af59d0f55e840454e4e854f174ed6	k__Fungi;p__Basidiomycota;c__Agaricomycetes;o__Russulales;f__Stereaceae;g__Stereum	0.0371303	0	0.0631037	0.063444	0.16192	0	0
802e5ec327d501cc215efb4556fe129f	k__Fungi	0	0	0	0	0	0.0160481	0
805f1505fa264b6834ab8a4463b104e3	k__Fungi;p__Ascomycota;c__Eurotiomycetes;o__Chaetothyriales;f__unidentified;g__unidentified;s__unidentified	0	0	0.0145624	0	0	0	0
805f9ad0a41ceba45763336e3403440c	k__Fungi;p__Ascomycota;c__Leotiomycetes;o__Helotiales	0	0.00607543	0	0	0	0	0
807b65b3c54b4b07751307402871904e	k__Fungi;p__Ascomycota;c__Leotiomycetes;o__Helotiales;f__Dermateaceae;g__Pezicula;s__Pezicula_alnicola	0.0172067	0	0	0	0	0	0
8082ea1d5ac3eeff7c84c787ed6d1b81	k__Fungi	0.0144899	0	0	0	0	0	0
8096ec86b30d3951aa6fac4fcddaa768	k__Fungi;p__Basidiomycota;c__Agaricomycetes;o__Polyporales;f__Fomitopsidaceae;g__Skeletocutis;s__Skeletocutis_nivea	0	0	0	0.0103707	0	0	0
80b0c34e7e581ede556823490dc237b3	k__Fungi;p__Basidiomycota;c__Agaricomycetes;o__Agaricales;f__Psathyrellaceae;g__Coprinellus;s__Coprinellus_xanthothrix	0.0561482	0	0	0	0	0	0
80e3b23ee7da088fc5098566013ea65c	k__Fungi;p__Ascomycota;c__Saccharomycetes;o__Saccharomycetales;f__Saccharomycodaceae;g__Hanseniaspora;s__Hanseniaspora_vineae	0	0.104801	0	0	0	0	0
80e578f2927c0dca18be7d57b5362fec	k__Fungi	0.0371303	0	0	0	0	0	0
80e7c7f01ed4933428876438de03a004	k__Fungi;p__Basidiomycota;c__Agaricomycetes	0	0	0.0382263	0	0	0	0
80e9aefd40b264d6c703f6f2c11d85a7	k__Fungi	0.0416584	0	0	0	0	0	0
814618020330e9a124adea80005c85ce	k__Fungi;p__Ascomycota;c__Dothideomycetes;o__Pleosporales;f__Lophiostomataceae	0	0	0	0	0	0	0.263852
81900f7020171a6b8c35fbe637c0ad44	k__Fungi;p__Basidiomycota;c__Agaricomycetes;o__Trechisporales;f__Hydnodontaceae;g__Trechispora	0	0	0	0	0.0159112	0	0
819f3d3bb2fcbd5c587a49ec842b2c1e	k__Fungi;p__Basidiomycota;c__Agaricomycetes;o__Hymenochaetales;f__Hymenochaetales_fam_Incertae_sedis;g__Peniophorella;s__Peniophorella_praetermissa	0	0	0	0.0677143	0	0	0
81af93f08634a216c27c037b7f89da5f	k__Fungi	0	0	0	0.0183012	0	0	0
81c4c9c5a9d82ba71fe97448c0ea9d45	k__Fungi;p__Basidiomycota;c__Agaricomycetes;o__Corticiales;f__Corticiaceae;g__Galzinia;s__Galzinia_incrustans	0.0181123	0	0	0	0	0	0
81d4f6c08f73a398e982c15c42f80f7a	k__Fungi	0	0	0	0	0	0.457372	0
81df50e62990979d2e8ed9fa25e7338e	k__Fungi	0.0108674	0	0	0	0	0	0
820c67ade544d63f62405063b63d06df	k__Fungi	0	0	0	0	0	0.0320963	0
821b91a4c8ea15824252ef966b03015b	k__Fungi;p__Basidiomycota;c__Agaricomycetes;o__Agaricales;f__Tricholomataceae;g__Tricholoma;s__Tricholoma_scalpturatum	0	0	0	0.00244016	0	0	0
82427ae75566c10c0a73be3e8ccea422	k__Fungi;p__Basidiomycota;c__Malasseziomycetes;o__Malasseziales;f__Malasseziaceae;g__Malassezia	0	0	0	0	0	0.0160481	0
826abb32a41b04478f816d60865580e0	k__Fungi;p__Ascomycota;c__Eurotiomycetes;o__Chaetothyriales	0	0	0	0.0146409	0	0	0
829ab1d0363e11a5200fe24c3df19c4c	k__Fungi;p__Ascomycota;c__Leotiomycetes;o__Erysiphales;f__Erysiphaceae;g__Erysiphe	0	0	0	0.015251	0	0	0
82be227360b9030f16007aeb5b61f921	k__Fungi;p__Ascomycota;c__Sordariomycetes	0.316966	0	0.0734188	0.078085	0.199358	0	0
82c0c6452fcba002fe3566f2cbbf0045	k__Fungi	0	0.0706268	0	0	0	0	0
82cc84c4bfc37b82634a09972124d6b1	k__Fungi;p__Basidiomycota;c__Agaricomycetes;o__Amylocorticiales;f__Amylocorticiaceae;g__Amyloxenasma;s__Amyloxenasma_allantosporum	0	0	0.010315	0	0	0	0
82d3b74083ff9316e2627ee3d91fb5da	k__Fungi	0	0	0.00121353	0	0	0	0
82d529167e368eb3b66ce405f01a4ef1	k__Fungi;p__Ascomycota;c__Eurotiomycetes;o__Chaetothyriales;f__Trichomeriaceae;g__Knufia;s__Knufia_mediterranea	0	0	0	0	1.3328	0	0
82df2722d5da38c94ce00c671edb733b	k__Fungi;p__Basidiomycota;c__Agaricomycetes	0.0534314	0	0	0	0	0	0
832826defea76bae208be5cd87752e62	k__Fungi;p__Ascomycota;c__Lecanoromycetes;o__Umbilicariales;f__Fuscideaceae;g__Fuscidea;s__Fuscidea_lightfootii	0	0	0	0.0567336	0	0	0
836a89f7451926b01d78017c20520da9	k__Fungi	0.00724493	0	0.0188098	0	0	0	0
8374a2b545c29c5893c6e0e261f727fc	k__Fungi;p__Ascomycota;c__Saccharomycetes;o__Saccharomycetales;f__Saccharomycetales_fam_Incertae_sedis;g__Candida	0	0	0	0.0963861	0	0	0
8390e11388f3b3aff97646e0d6ce25ac	k__Fungi;p__Basidiomycota;c__Agaricomycetes;o__Hymenochaetales;f__Rickenellaceae;g__Sidera;s__Sidera_lenis	0.00724493	0	0	0.015251	0	0	0
83b9c903010ec32b20a744c8087bcfff	k__Fungi	0	0	0	0	0	0.104313	0
83fa8c2a2a8fdd42d645e2d9c625e75e	k__Fungi	0	0	0	0	0	0.132397	0
8454b15523a20818767d3f176e7f0719	k__Fungi;p__Ascomycota;c__Leotiomycetes	0	0	0.0455075	0	0	0	0
84bc8d493df293a769557eb4d95b2999	k__Fungi	0	0	0.0576428	0	0	0	0
84c2e2968b9f7a01c0ff72c0c5ae0c5e	k__Fungi	0.0135842	0	0	0	0	0	0
84d41594ee25f77cc4e8304272991814	k__Fungi	0	0	0	0.0829653	0	0	0
850c072037bb2cef6808cf70767218c3	k__Fungi;p__Ascomycota;c__Leotiomycetes;o__Erysiphales;f__Erysiphaceae;g__Erysiphe;s__Erysiphe_necator	0	0	0	0.0707645	0	0	0
85598a73221947b230a3aa8bb5a41a0a	k__Fungi;p__Ascomycota;c__Dothideomycetes;o__Pleosporales;f__Pleosporaceae;g__Bipolaris	0	0	0	0.0707645	0	0	0
8570eb9c081393b37b1bbb4a3874fe7b	k__Fungi	0	0	0	0	0	0.0441324	0
8595135c41300074d34f8b5aa79af622	k__Fungi;p__Basidiomycota;c__Microbotryomycetes;o__Sporidiobolales;f__Sporidiobolaceae;g__Rhodosporidiobolus;s__Rhodosporidiobolus_colostri	0	0	0	0.111637	0	0	0
85bd34de83a7b752b215add9d9f99982	k__Fungi;p__Ascomycota	0	0	0	0.0201313	0	0	0
85cfdcdd9cd1f3afa04a468fa7a60f97	k__Fungi;p__Ascomycota;c__Lecanoromycetes;o__Lecanorales;f__Lecanoraceae	0	0	0	0.0811352	0.0664526	0	0
85d7caad7166397abc4eeed2e87860ea	k__Fungi	0.0489033	0	0	0	0	0	0
8614e9b2f98d1d437d6772d80c12745e	k__Fungi	0	0	0	0	0	0.0240722	0
861a8f31555a1ae7012b5318e6ba51fe	k__Fungi;p__Basidiomycota;c__Agaricomycetes;o__Polyporales;f__Polyporaceae;g__Trametes	0	0	0.00424737	0	0	0	0
86279550cc819bbaefbab29a071c024c	k__Fungi	0	0	0	0	0	0.00802407	0
863ae47ae7e76f78a2201958080d3375	k__Fungi	0	0	0	0.0402626	0	0	0
8686a55f6c8f42fa985defa32d94a21c	k__Fungi;p__Basidiomycota;c__Agaricomycetes;o__Agaricales;f__Psathyrellaceae;g__Typhrasa;s__Typhrasa_gossypina	0	0	0	0.0219614	0.0627088	0	0
8693cfec87c713285ead025bd26ba8fc	k__Fungi	0	0	0	0.0390425	0	0	0
86a2fc68439dc92034bbf97b5958e443	k__Fungi;p__Basidiomycota;c__Agaricomycetes;o__Polyporales;f__Polyporaceae	0	0	0	0	0.0617729	0	0
86cf9d97233059a18c5d95094370ee9a	k__Fungi;p__Ascomycota;c__Leotiomycetes;o__Helotiales	0.0054337	0	0	0	0	0	0
86d6d59f41298755b8d334325b808f2b	k__Fungi	0.023546	0	0.141983	0.328201	0.774033	0	0
86eeef08fc8f55333f822c416729bc8b	k__Fungi	0.0326022	0	0	0	0	0	0
8707823ed8dfbff159a0f304b234a410	k__Fungi	0	0	0	0	0	0.0240722	0
8749e533d5951608e8dc8ff2419f2681	k__Fungi;p__Basidiomycota;c__Agaricomycetes;o__Hymenochaetales;f__Schizoporaceae;g__Hyphodontia;s__Hyphodontia_alutaria	0.17569	0	0	0	0	0	0
875332b4a76b2237e9346fe051e9eb7c	k__Fungi;p__Ascomycota;c__Sordariomycetes;o__Hypocreales;f__Hypocreales_fam_Incertae_sedis;g__Sarocladium	0	0	0.0449007	0.141529	0.156304	0	0
8755e42c45e01f473bc99d3d6c11bbfb	k__Fungi	0	0	0	0	0	0.00802407	0
877077f995db83fc0340032ad1af9d00	k__Fungi;p__Ascomycota;c__Leotiomycetes;o__Helotiales;f__Marthamycetaceae;g__Propolis;s__Propolis_farinosa	0	0	0	0.016471	0.0112314	0	0
877125db4d440ac8f61eb66cea1b5ed3	k__Fungi	0.0135842	0	0	0.00854054	0.00655167	0	0
8786711660072084856784aeb2b834d2	k__Fungi;p__Ascomycota;c__Dothideomycetes;o__Pleosporales;f__Cucurbitariaceae;g__Neocucurbitaria	0.0199236	0	0.0212368	0	0	0	0
8795b9bbcf6897dc5f9f19a3e4b66455	k__Fungi	0	0	0	0	0	0.312939	0
879754cd3f97af98de9f05dade467565	k__Fungi	0	0	0	0	0	0.0120361	0
87a81da2175e08a0500d0804289deb00	k__Fungi;p__Basidiomycota;c__Agaricomycetes;o__Agaricales;f__Tricholomataceae;g__Tricholomopsis;s__Tricholomopsis_rutilans	0	0	0	0.0427027	0	0	0
87a90a1c4be5e854a4a001f28974aa1f	k__Fungi;p__Ascomycota;c__Leotiomycetes;o__Helotiales;f__Dermateaceae;g__Trimmatostroma;s__Trimmatostroma_salinum	0	0	0	0	0	0.0160481	0
87b082ee2c08b3796af0fe07b5f27d49	k__Fungi	0	0	0	0.00549035	0	0	0
87ec31580e78d9be5936cdf1692a9abb	k__Fungi	0	0	0.0121353	0	0	0	0
87f8ccaf5ed0e5cd33315810a9bca603	k__Fungi;p__Basidiomycota;c__Tremellomycetes;o__Tremellales;f__Bulleraceae;g__Fonsecazyma;s__unidentified	0	0	0	0.0378224	0	0	0
8836c6b0f8b4060c58a46e585ce3ed1e	k__Fungi;p__Ascomycota;c__Leotiomycetes;o__Helotiales;f__Hyaloscyphaceae;g__Trichopezizella;s__Trichopezizella_otanii	0.0316966	0	0	0	0	0	0
884c92ba339ba4601124dc5155836dc9	k__Fungi;p__Basidiomycota;c__Agaricomycetes;o__Agaricales;f__Psathyrellaceae;g__Psathyrella	0.128598	0	0	0	0	0	0
8858bbbae537cc303a5444f5f89cd527	k__Fungi;p__Ascomycota;c__Dothideomycetes;o__Pleosporales;f__Dictyosporiaceae;g__Pseudocoleophoma	0	0	0	0.0115907	0	0	0
885bf87ae51116a8cd8df58b9dd02e69	k__Fungi;p__Ascomycota;c__Eurotiomycetes;o__Eurotiales;f__Trichocomaceae;g__Talaromyces	0	0	0	0.00976062	0	0	0
8877c3d9a32065f8bfeb8031e8e7094f	k__Fungi	0	0	0	0.0176911	0	0	0
888545adef90bbd2fa6a1c6ed7ac028e	k__Fungi	0.0371303	0	0	0	0	0	0
888af3b8c29d18b7facb5ebe35f00a13	k__Fungi	0.00271685	0	0	0	0	0	0
888db65ac82492546db95aa16cfa3e7b	k__Fungi	0	0	0	0.00183012	0	0	0
88db790090d165f5a78773eaa8941f51	k__Fungi;p__Ascomycota;c__Sordariomycetes;o__Sordariales;f__Chaetomiaceae;g__Botryotrichum	0	0	0	0	0.0449257	0	0
88eab1b2feae02a939933fa00456efe4	k__Fungi	0	0	0	0	0	0	0.175901
890c64d29d5fca05ba022587e87c8004	k__Fungi;p__Basidiomycota;c__Agaricomycetes	0.337795	0	0	0	0	0	0
891ec9b3d3d9ce924e27bc3c3964416a	k__Fungi	0	0	0	0	0	0.521565	0
8933876a060f333729678ca8cfc9600c	k__Fungi;p__Ascomycota;c__Sordariomycetes	0	0	0	0	0	0.0481444	0
8937b04f90853e9916239494ab8c97a9	k__Fungi;p__Ascomycota;c__Dothideomycetes;o__Pleosporales;f__Pleosporaceae;g__Tamaricicola;s__unidentified	0	0	0	0.0146409	0.0645807	0	0
8974808a495c83cf2f1a6363f548b73c	k__Fungi;p__Ascomycota;c__Taphrinomycetes;o__Taphrinales;f__Taphrinaceae;g__Taphrina	0	0	0	0.0823552	0	0	0
898de9f7605ee79d8988fc083c5acb09	k__Fungi;p__Ascomycota;c__Saccharomycetes;o__Saccharomycetales;f__Saccharomycodaceae;g__Hanseniaspora	0	0	0	0	0	0	0.175901
89990b90eedd06e047193b62ccb6781d	k__Fungi;p__Basidiomycota;c__Agaricostilbomycetes;o__Agaricostilbales;f__Kondoaceae;g__Kondoa;s__Kondoa_aeria	0	0	0	0	0.281722	0	0
89d93e27e3ceed8a72b75d3dd0fc9db9	k__Fungi	0	0	0	0	0	0.0441324	0
89e9b7a6ca6f63127c0cb0001b4c501a	k__Fungi	0	0	0	0.0451429	0	0	0
8a483427317aa24b7c555faa0f04ccaf	k__Fungi;p__Ascomycota;c__Sordariomycetes;o__Xylariales;f__Xylariales_fam_Incertae_sedis;g__Hansfordia;s__Hansfordia_pulvinata	0	0	0	0.104927	0	0	0
8a567b7e0feca8d9fb9d0b031bb78b0f	k__Fungi;p__Basidiomycota;c__Agaricomycetes;o__Polyporales;f__Steccherinaceae;g__Antrodiella;s__Antrodiella_romellii	0.343229	0	0	0.0500232	0	0	0
8a640f132d8671c793f31a85b3cc47d5	k__Fungi;p__Ascomycota;c__Leotiomycetes;o__Erysiphales;f__Erysiphaceae;g__Neoerysiphe;s__Neoerysiphe_nevoi	0	0	0	0	0	0	0.131926
8a72bd3008ceb86bd81331a422754182	k__Fungi	0.811433	0	0.108004	0.118958	0.248963	0	0
8a882485ca3c08197f2ad349dc96657b	k__Fungi	0	0	0	0	0	0.0200602	0
8ac8e5fbf9ab5eb3f1fd29515e853218	k__Fungi;p__Ascomycota;c__Dothideomycetes;o__Capnodiales;f__Extremaceae	0.0244516	0	0	0	0	0	0
8acd86492a874893679a58c3a139420d	k__Fungi	0.0172067	0	0	0	0	0	0
8ad446e4cc105e2fe667f51a5002fed1	k__Fungi;p__Basidiomycota	0.101429	0	0.0266977	0	0	0	0
8b186ba5d2346a9bf078ddd7ddd7a841	k__Fungi	0	0	0	0	0	0.0882648	0
8b33fc7214dc9b54aa28647a13679206	k__Fungi	0.042564	0	0	0	0	0	0
8b4b7190e42665ce4f311b58cf4b18da	k__Fungi	0	0	0	0	0.239604	0	0
8b77f6bbb481338fa8f7f5595493f0a2	k__Fungi;p__Basidiomycota;c__Agaricomycetes;o__Polyporales;f__Polyporaceae;g__Trametes	0	0	0.0091015	0	0	0	0
8b9c44d680841242bd218ce2fe5f42f1	k__Fungi;p__Ascomycota	0	0	0	0	0.0804919	0	0
8bad02433df60aaa195c44fe026a42aa	k__Fungi;p__Ascomycota;c__Dothideomycetes;o__Pleosporales;f__Didymellaceae;g__Epicoccum	0	0	0.0370128	0.991313	0.256451	0	0
8bbad3aeeeda1570bcae1fc3b18feed2	k__Fungi;p__Ascomycota;c__Lecanoromycetes;o__Lecanorales;f__Parmeliaceae;g__Evernia;s__Evernia_prunastri	0	0	0.0188098	0	0	0	0
8bee3242e2383d17164b90ecd6b8e0f0	k__Fungi;p__Ascomycota	0	0	0	0.0640541	0	0	0
8bf6079baf777f09fb47aaa17e41b48e	k__Fungi	0.0172067	0	0	0	0	0	0
8c06e7e6f67d03fc8401158a6fd671f0	k__Fungi;p__Ascomycota;c__Taphrinomycetes;o__Taphrinales;f__Taphrinaceae;g__Taphrina;s__Taphrina_carpini	0.126786	0	0.0740255	0.519143	0	0	0
8c09b5b1607f2a61899658d3488f7a41	k__Fungi;p__Basidiomycota;c__Tremellomycetes;o__Tremellales;f__Bulleribasidiaceae;g__Vishniacozyma;s__Vishniacozyma_dimennae	0	0.0501223	0	0	0	0	0
8c521f27f81e752e6485349acb3c8b12	k__Fungi;p__Basidiomycota;c__Agaricomycetes;o__Russulales;f__Stereaceae;g__Stereum	0.430168	0	0.234819	0.176911	0.360342	0	0
8c5f441c808b9d4851e9b21554e0b219	k__Fungi;p__Basidiomycota;c__Agaricomycetes;o__Hymenochaetales;f__Hymenochaetaceae;g__Inonotus;s__Inonotus_levis	0	0	0	0	0.0131033	0	0
8c71608ae04e9f574d59e6831aede5fc	k__Fungi	0	0	0	0	0.110442	0	0
8ca0a464b35e6a0a5f5dfdaa0b911304	k__Fungi	0	0	0	0	0	3.43029	1.97889
8cb18cc1672f74398dc57ebf5e64cae8	k__Fungi;p__Ascomycota;c__Lecanoromycetes;o__Lecanorales;f__Ramalinaceae;g__Bacidina;s__Bacidina_mendax	0	0	0	0.0219614	0	0	0
8d011755fe8e3b9db362161a36cb5dca	k__Fungi;p__Ascomycota;c__Sordariomycetes;o__Hypocreales	0	0	0	0	0	0.00802407	0
8d1746d752bd9da4775f64409fc558a3	k__Fungi	0	0	0	0	0	0.0200602	0
8d2c940db19a20672e41e971ee5ac9a0	k__Fungi;p__Ascomycota;c__Saccharomycetes;o__Saccharomycetales;f__Pichiaceae;g__Pichia;s__Pichia_membranifaciens	0	0	0	0	0	0	0.659631
8d46b8aac44911bb540b1c99fae25a74	k__Fungi;p__Ascomycota;c__Saccharomycetes;o__Saccharomycetales;f__Pichiaceae;g__Nakazawaea;s__Nakazawaea_ernobii	0	0	0	0.0115907	0	0	0
8d4e20f6b7ce5c011ad6c4bc92268174	k__Fungi;p__Ascomycota;c__Dothideomycetes;o__Capnodiales	0	0	0	0.00122008	0	0	0
8d54292cb06dbcd3f349b4bfda14e26a	k__Fungi;p__Basidiomycota;c__Agaricomycetes	0.0126786	0	0	0	0	0	0
8d5b4ef733e366300e870d99bbb85310	k__Fungi;p__Basidiomycota;c__Tremellomycetes;o__Tremellales;f__Bulleribasidiaceae;g__Vishniacozyma;s__Vishniacozyma_victoriae	0	0	1.34095	0.342232	0	0	0
8d5fa295db12f58db4fd6d39da6a9b35	k__Fungi	0	0	0	0	0	0	0.879507
8d72e7bfcd31cc667f02965fed7d9d9b	k__Fungi;p__Ascomycota;c__Leotiomycetes;o__Helotiales;f__Sclerotiniaceae;g__Ciboria;s__Ciboria_batschiana	0	0	0	0.0878456	0	0	0
8d750dc8f26dde486614b695ef53cd8d	k__Fungi;p__Basidiomycota;c__Agaricomycetes;o__Russulales;f__Stereaceae;g__Stereum	0	0	0.0151692	0	0	0	0
8d7e1484f11471593c10c14139e9af8a	k__Fungi;p__Ascomycota;c__Sordariomycetes;o__Hypocreales;f__Hypocreales_fam_Incertae_sedis	0.030791	0	0	0	0	0	0
8da8a36b24acc3662ab37b9fb2419ae7	k__Fungi;p__Ascomycota;c__Taphrinomycetes;o__Taphrinales;f__Protomycetaceae;g__Protomyces;s__Protomyces_inouyei	0	0	0	0	0	0.144433	0
8db323d80f78bda5207178763bf32852	k__Fungi	0	0	0.0230571	0	0	0	0
8dc1a03e1bd17a151799922ce0056be0	k__Fungi;p__Basidiomycota;c__Agaricomycetes;o__Hymenochaetales;f__Hymenochaetales_fam_Incertae_sedis;g__Resinicium;s__Resinicium_bicolor	0.804188	0	0.26455	0	0.429602	0	0
8dc986dd28083c422110d611a23d130d	k__Fungi;p__Ascomycota;c__Taphrinomycetes;o__Taphrinales;f__Taphrinaceae;g__Taphrina;s__Taphrina_inositophila	0	0	0	0	0	0.00802407	0
8e06be87b3b43dc492008919efaa540f	k__Fungi;p__Ascomycota;c__Dothideomycetes;o__Capnodiales;f__Neodevriesiaceae;g__Neodevriesia;s__Neodevriesia_capensis	0.0262629	0	0	0.123838	0	0	0
8e144a81767161f1baf8f30c14233337	k__Fungi;p__Basidiomycota;c__Agaricomycetes;o__Polyporales	0.00905617	0	0	0	0	0	0
8e182f8f5dee8616a42a59c471c99d97	k__Fungi;p__Ascomycota;c__Taphrinomycetes;o__Taphrinales;f__Taphrinaceae;g__Taphrina	0	0	0.0370128	0.145799	0.206846	0	0
8e3f0fd607a6295fa4d11aa5bff418c2	k__Fungi;p__Ascomycota;c__Dothideomycetes;o__Capnodiales;f__Mycosphaerellaceae	0	0	0	0.0372124	0	0	0
8e9101f046cc0fc28fc8868a5e17ff7c	k__Fungi;p__Basidiomycota;c__Agaricomycetes	0.297042	0	0.14077	0.114687	0	0	0
8ea7b361a8ff75b2d876eddc3d20db23	k__Fungi	0.0262629	0	0	0	0	0	0
8f2785e8a401674e90060f57ad408b50	k__Fungi;p__Ascomycota;c__Sordariomycetes;o__Xylariales;f__Diatrypaceae	0.0108674	0	0	0	0	0	0
8f2c01d312500b295b1e592af1b77d9e	k__Fungi	0	0	0.0309451	0.0573436	0	0	0
8f5bb332cb4186a52ee5b00970d83a41	k__Fungi;p__Ascomycota;c__Dothideomycetes;o__Capnodiales;f__Neodevriesiaceae;g__Neodevriesia	0	0	0	0	0	0.144433	0
8f9bd9e5da2386e182e149b4c1456dbd	k__Fungi;p__Basidiomycota;c__Agaricomycetes;o__Polyporales;f__Meruliaceae;g__Scopuloides;s__Scopuloides_hydnoides	0.0298853	0	0.0224504	0	0	0	0
8fc8ecbee0d75897af4b8d7c8d979609	k__Fungi	0	0	0	0.202533	0	0	0
8fea2d57a9756233935db4a07df1236a	k__Fungi;p__Ascomycota;c__Arthoniomycetes;o__Lichenostigmatales;f__Phaeococcomycetaceae;g__Phaeococcomyces;s__Phaeococcomyces_eucalypti	0	0	0	0.0292819	0	0	0
8fea2d5f96b7edb21079afb77dccf33f	k__Fungi	0.00724493	0	0	0	0	0	0
9047b8ca9c6580e73de7d3764eedcbb6	k__Fungi	0.0253573	0	0.153512	0.0201313	0.0580291	0	0
908438bca50796a3454e84d2410f1283	k__Fungi;p__Basidiomycota;c__Microbotryomycetes;o__Sporidiobolales;f__Sporidiobolaceae;g__Sporobolomyces;s__Sporobolomyces_roseus	0	0	0.0552158	0.0610039	0	0	0
9106a9ae3b8deccd3308ee446a7be153	k__Fungi	0	0	0	0	0	0.0160481	0
912fb98b124a4ff24bb32715c527a3a2	k__Fungi;p__Ascomycota;c__Dothideomycetes;o__Pleosporales;f__Didymellaceae	0	0	0.0424737	0	0	0	0
91503ffd955494d55e2e8635d7a5c3f2	k__Fungi;p__Basidiomycota;c__Agaricomycetes;o__Polyporales;f__Hyphodermataceae;g__Hyphoderma;s__Hyphoderma_nudicephalum	0	0	0.0309451	0	0	0	0
91889d770f574576a4d654cd66e62bcd	k__Fungi	0	0	0	0.0213514	0	0	0
91d9671bb3f5f44c1661f50e0796f285	k__Fungi;p__Ascomycota;c__Dothideomycetes;o__Dothideales;f__Dothioraceae;g__Pringsheimia;s__Pringsheimia_euphorbiae	0	0	0	0	0	0.132397	0
91da1ee712840da440323ebdb006c562	k__Fungi	0	0	0	0	0	0.00802407	0
91edf0cc471ffcc0cc9450b0f948b7c7	k__Fungi	0	0	0	0	0.0336943	0	0
922277ef9e717b81717699aa5103eda7	k__Fungi;p__Basidiomycota;c__Agaricomycetes;o__Agaricales;f__Marasmiaceae;g__Campanella;s__Campanella_caesia	0.0280741	0	0	0	0	0	0
9226b98903b8dc2f80140166bcfe6b42	k__Fungi;p__Basidiomycota;c__Agaricomycetes;o__Russulales;f__Lachnocladiaceae;g__Gloiothele;s__Gloiothele_lactescens	0	0	0	0.0225714	0	0	0
92277568957e989600c951f11202d583	k__Fungi;p__Basidiomycota;c__Agaricomycetes;o__Agaricales;f__Pleurotaceae;g__Pleurotus	0	0	0.072812	0.0414826	0.585906	0	0
922f835c6aaa715695c6eac6237f4b14	k__Fungi;p__Ascomycota;c__Leotiomycetes;o__Erysiphales;f__Erysiphaceae;g__Blumeria;s__unidentified	0	0	0	0	0	0.0481444	0
923096a65b1b279ad1b389d4232d5335	k__Fungi;p__Ascomycota;c__Dothideomycetes;o__Pleosporales;f__Lentitheciaceae;g__Keissleriella	1.5323	0	0	0	0	0	0
923f03178fa466c554b536ee4cd79afc	k__Fungi;p__Basidiomycota;c__Agaricomycetes;o__Hymenochaetales;f__Schizoporaceae;g__Hyphodontia;s__Hyphodontia_alutaria	0	0	0	0.00976062	0	0	0
92570a62ce9c5b98a6f255c7060202a9	k__Fungi;p__Ascomycota;c__Dothideomycetes;o__Capnodiales	0	0	0	0.0353823	0	0	0
925d0ddc7bc6f367d1fab5f4aace4f24	k__Fungi	0	0	0	0	0	0.0401204	0
92af4b7ccc1df0cf214a76db132b4dff	k__Fungi;p__Ascomycota;c__Saccharomycetes;o__Saccharomycetales;f__Saccharomycetales_fam_Incertae_sedis;g__Candida;s__Candida_metapsilosis	0.115013	0	0	0	0	0	0
92b4b41caf022c6b96d1458ef63315c1	k__Fungi;p__Ascomycota;c__Saccharomycetes;o__Saccharomycetales;f__Saccharomycodaceae;g__Hanseniaspora	0.177501	9.21946	0.540629	0.206193	0.634576	0	0
92b70b24d8c23ac4d86c9c83ec915422	k__Fungi;p__Basidiomycota;c__Agaricomycetes	0	0	0	0	0.0832998	0	0
92e6c2b42b5d6e5e3b2dfdf917f1f29b	k__Fungi	0	0	0.00788797	0	0	0	0
931509afb6bd0ea458cde840b4be1777	k__Fungi	0	0	0.0145624	0.0347722	0	0	0
9342ea0525112963b114620848f1d3fe	k__Fungi;p__Basidiomycota;c__Agaricomycetes;o__Polyporales;f__Meruliaceae;g__unidentified;s__unidentified	0	0	0.018203	0	0	0	0
93439ae0a51b021b7dcf7f7d9ab58843	k__Fungi	0	0	0	0	0	0.0200602	0
9344acf9e4cf4c11fd3ec6749951d0a7	k__Fungi;p__Basidiomycota;c__Agaricomycetes	0	0	0.0188098	0	0	0	0
936d2f4cb5a264783631ff419ebe476c	k__Fungi	0.21282	0.459454	0.110432	0	0	0	0
936fba4a1aab535b66bae9b2eed7ba33	k__Fungi	0	0	0.0843406	0	0	0	0
9372bb700e9b8e434bcc59084493316c	k__Fungi;p__Basidiomycota;c__Agaricomycetes;o__Russulales;f__Stereaceae;g__Xylobolus;s__Xylobolus_frustulatus	0.00905617	0	0	0	0	0	0
9384027e512e48758a6873fe10f68593	k__Fungi;p__Basidiomycota;c__Agaricomycetes;o__Agaricales;f__Strophariaceae;g__Hypholoma;s__Hypholoma_fasciculare	0	0	0	0.0823552	0	0	0
93989fef58516f435c5e298050fc995a	k__Fungi;p__Ascomycota;c__Leotiomycetes;o__Erysiphales;f__Erysiphaceae;g__Erysiphe;s__Erysiphe_sp	0	0	0	0.00976062	0	0	0
93d808f254a8ea8afa4363176dadacdc	k__Fungi;p__Ascomycota;c__Dothideomycetes;o__Capnodiales	0	0	0.0418669	0.031722	0	0	0
94149416247b7988fa46ea44ff7db0a6	k__Fungi;p__Basidiomycota;c__Agaricomycetes;o__Polyporales;f__Hyphodermataceae;g__Hyphoderma;s__Hyphoderma_mutatum	0.0217348	0	0	0	0	0	0
9441490558b58513a7224644d66a7b7c	k__Fungi;p__Ascomycota;c__Leotiomycetes;o__Erysiphales;f__Erysiphaceae;g__Erysiphe;s__Erysiphe_platani	0	0	0	0.158	0	0	0
9488432d140b3bf8fb1c3f515f122e98	k__Fungi	0	0	0	0	0	0.0120361	0
949eee99e0a9900aa754761e49b21024	k__Fungi	0	0	0	0.0134209	0	0	0
94bd7ecd4266f2e09e1fa3e351d3bb2b	k__Fungi	0	0	0	0	0	0.0240722	0
94fe8456ba93bc4e6d1619bfe7d3b6b9	k__Fungi;p__Ascomycota;c__Dothideomycetes;o__Capnodiales;f__Teratosphaeriaceae;g__Teratosphaeria;s__Teratosphaeria_mexicana	0	0	0	0.0103707	0	0	0
95268de7140b5df8083c05377388b1ac	k__Fungi;p__Ascomycota;c__Leotiomycetes;o__Helotiales;f__Helotiaceae	0.0652044	0	0	0	0	0	0
952b9a6732ab66e79844545502675ec2	k__Fungi;p__Basidiomycota;c__Agaricomycetes;o__Hymenochaetales;f__Hymenochaetaceae;g__Hymenochaetopsis;s__Hymenochaetopsis_corrugata	0.144899	0	0.115286	0	0.0767481	0	0
95606895133d9ccdef390fee20cda451	k__Fungi;p__Ascomycota;c__Dothideomycetes;o__Pleosporales;f__Phaeosphaeriaceae;g__Phaeosphaeria;s__Phaeosphaeria_caricicola	0	0	0	0.0427027	0	0	0
95695b9944b39710e6f26437629b1260	k__Fungi	0.0380359	0	0.0855541	0	0	0	0
959ab219555c9894fd5cd97993680b3c	k__Fungi	0	0	0	0	0	0.00802407	0
95a420608816a5615fdf75d06af1e26b	k__Fungi;p__Ascomycota;c__Leotiomycetes;o__Helotiales;f__Sclerotiniaceae;g__Ciboria;s__Ciboria_batschiana	0	0	0	0	0.369701	0	0
95aba1eaf00249c2a00f9a4dc01b50dc	k__Fungi;p__Basidiomycota;c__Agaricostilbomycetes;o__Agaricostilbales;f__Kondoaceae;g__Kondoa;s__Kondoa_aeria	0	0	0.0770594	0.0530734	0	0	0
95eb05d2eb133c973d83d68f6ce346d6	k__Fungi;p__Ascomycota;c__Saccharomycetes;o__Saccharomycetales;f__Debaryomycetaceae;g__Debaryomyces	0	0	0	0.260487	0	0	0
9636a49356c213e1833610d8f2224831	k__Fungi;p__Basidiomycota;c__Agaricomycetes;o__Russulales;f__Peniophoraceae;g__Peniophora	0	0	0	0	0.0870436	0	0
9658f6ba17efcbb035fb650b4a9f4307	k__Fungi;p__Ascomycota;c__Dothideomycetes;o__Capnodiales;f__Teratosphaeriaceae	0	0	0.0819135	0	0.0336943	0	0
96772bb5309ad11b61435d1213e31fb3	k__Fungi	0	0	0	0	0	0	0.307828
968b7f5879e48958a46c17618525f2c5	k__Fungi;p__Basidiomycota;c__Agaricomycetes;o__Corticiales;f__Corticiaceae;g__Corticium;s__unidentified	0.185651	0	0	0	0	0	0
96c068fbaf96458fafe583a6d7c285de	k__Fungi	0	0	0	0	0.123546	0	0
96eed5414c316efbbd3b0953f443bf1a	k__Fungi;p__Ascomycota;c__Sordariomycetes;o__Hypocreales;f__Nectriaceae	0	0	0	0	0.0131033	0	0
96f36ad687f27006aa9e13dbf594bf0a	k__Fungi;p__Ascomycota;c__Taphrinomycetes;o__Taphrinales;f__Protomycetaceae;g__Protomyces	0.0244516	0	0	0	0	0	0
97090fe2e6a1ea029f07030ca1b5a155	k__Fungi;p__Basidiomycota;c__Agaricomycetes;o__Boletales;f__Suillaceae;g__Suillus;s__Suillus_bovinus	0	0	0	0.0183012	0	0	0
977bdf2b89aa3470c2517b73c816407c	k__Fungi;p__Ascomycota;c__Sordariomycetes;o__Glomerellales;f__Plectosphaerellaceae;g__Gibellulopsis;s__Gibellulopsis_nigrescens	0	0	0	0	0.00935953	0	0
978acfcba1c1c84ca67f7372e3b4384d	k__Fungi;p__Basidiomycota;c__Tremellomycetes;o__Tremellales;f__Bulleribasidiaceae;g__Vishniacozyma;s__Vishniacozyma_carnescens	0.395754	0	0.169895	0.742417	0.07862	0	0
97a9e2bdd04717b2048e6055afd9ce31	k__Fungi;p__Ascomycota;c__Saccharomycetes;o__Saccharomycetales;f__Metschnikowiaceae;g__Metschnikowia	0	0	0.0631037	0	0	0	0
97c2b4715be9f0fc03e71fe19db0b738	k__Fungi	0.0144899	0	0	0	0	0	0
97ed5d207925e81b74f496871393d88e	k__Fungi	0	1.03054	0	0	0	0	0
97f18e4b866ee74d2d4cc9df53ededca	k__Fungi;p__Ascomycota;c__Eurotiomycetes;o__Eurotiales;f__Aspergillaceae;g__Penicillium	0	0	0	0	0	0	0.219877
98244d76a08296cbfb98635ff95d4213	k__Fungi;p__Ascomycota;c__Eurotiomycetes;o__Phaeomoniellales;f__Phaeomoniellaceae;g__Xenocylindrosporium;s__unidentified	0.0588651	0	0	0.0457529	0	0	0
982a50543472e32104fad31e8ed229ce	k__Fungi	0	0.0463251	0	0	0	0	0
983ecfedcf8a8bba85d64d762686a7bf	k__Fungi;p__Ascomycota;c__Saccharomycetes;o__Saccharomycetales;f__Saccharomycodaceae;g__Saccharomycodes;s__Saccharomycodes_ludwigii	0	0.0842965	0	0	0	0	0
985c0ba56ae9374304d68c66eff08582	k__Fungi	0	0	0	0	0	0.0601805	0
9868fc8bff4374cbcda59e3644230fe4	k__Fungi	0.0217348	0	0	0	0	0	0
988194b5874c3d4656865b47593fe1e2	k__Fungi	0	0	0	0	0	0.0521565	0
98ee7b594997c0aa610ff9d0991e3d55	k__Fungi	0	0	0.0527887	0.0860155	0	0	0
991986ffb2fca9d2ac082164529fa240	k__Fungi;p__Basidiomycota;c__Agaricomycetes;o__Polyporales;f__Irpicaceae;g__Gloeoporus;s__Gloeoporus_taxicola	0.0217348	0	0	0.0134209	0	0	0
9919b0fb481b31ff6f2eb695b3b99d08	k__Fungi;p__Basidiomycota;c__Agaricomycetes	0	0	0	0	0.019655	0	0
994a1f592eed31adae3234e2f3f69b67	k__Fungi	0	0	0	0	0	0.0120361	0
994cd921fdcd7b127aa3d7631beb53a3	k__Fungi	0	0	0	0	0	0.0200602	0
9950d1f0733aa8488d2c3f6687dbd41b	k__Fungi;p__Ascomycota;c__Dothideomycetes;o__Capnodiales;f__Cladosporiaceae;g__Cladosporium;s__Cladosporium_aphidis	0	0	0	0	0.0121674	0	0
995f43cb1ca8678a9fc599ba79253cf6	k__Fungi;p__Ascomycota;c__Dothideomycetes;o__Pleosporales;f__Pleosporaceae;g__Stemphylium	0	0	0	0.15312	0	0	0
9972b335f7537dbce963b2683f532d1e	k__Fungi;p__Basidiomycota;c__Agaricomycetes;o__Polyporales;f__Steccherinaceae;g__Steccherinum;s__Steccherinum_bourdotii	0.0181123	0	0	0	0	0	0
9981ea63890d228f527c4ebfafddfd64	k__Fungi	0	0	0	0	0	0	1.09938
999f5bd2a872cd48d8119ced25cfddf5	k__Fungi	0.00815055	0	0	0	0	0	0
99a17fbeb4e17505b03131987b3b2e8b	k__Fungi	0	0	0.0236639	0	0	0	0
99a45d59ed5400fa39c0b76f4a685d31	k__Fungi	0	0	0.0576428	0	0	0	0
99dd47783fabd72ca0143efa5f840b9b	k__Fungi	0.00905617	0	0.0133489	0	0	0	0
99dea2c52d4d22bd2d3e48f6fe7174c3	k__Fungi	0	0	0	0	0	0.00802407	0
99e91d1e6e50ec190cbd6fa1c794580c	k__Fungi	0	0	0	0	0	0.0401204	0
99f682a2a1b718e8eb8181dd89d69466	k__Fungi;p__Ascomycota;c__Dothideomycetes;o__Pleosporales;f__Pleosporales_fam_Incertae_sedis;g__Chalastospora;s__Chalastospora_gossypii	0	0	0	0.0122008	0	0	0
9a0a74db69b15f70d22999c2f46638fe	k__Fungi	0	0	0	0	0.170343	0	0
9a0b2f31255bedcb105120eb547d1903	k__Fungi;p__Basidiomycota	0	0	0	0.15556	0	0	0
9a1dda4a724a3e183cdb3180ae706ef2	k__Fungi;p__Ascomycota;c__Dothideomycetes;o__Capnodiales	0	0	0.0533955	0.128718	0.0477336	0	0
9a293ea2bd1f1fdf73a30189d3720331	k__Fungi;p__Ascomycota;c__Saccharomycetes;o__Saccharomycetales;f__Metschnikowiaceae;g__Metschnikowia;s__Metschnikowia_shanxiensis	0	0	0.0406534	0	0	0	0
9a43534175da84d8915c72280a35a5d3	k__Fungi;p__Basidiomycota;c__Agaricomycetes;o__Polyporales;f__Polyporaceae;g__Trametes;s__Trametes_hirsuta	0.0407527	0	0	0	0.112314	0	0
9a6ab6c82f3ac64c5092b6b5e86872eb	k__Fungi	0.447375	0	0.115892	0	0	0	0
9a6e36cf233c0dcf1b1b07c2d2cb86a8	k__Fungi	0	0	0	0	0	0.0160481	0
9aa6c1787d95813fa7b96cb77c6552ef	k__Fungi;p__Basidiomycota;c__Agaricomycetes;o__Russulales;f__Stereaceae	0.0380359	0	0	0	0	0	0
9ab82df7e4e213e55dd904d27973b221	k__Fungi;p__Ascomycota;c__Eurotiomycetes;o__Verrucariales;f__Verrucariaceae;g__Verrucaria	0	0	0	0.0103707	0	0	0
9ac0ac2d745643d68307d2fe81cb1549	k__Fungi	0	0	0	0.15617	0	0	0
9aec88cc1bc56cb9f87eb2645e0a1e69	k__Fungi;p__Basidiomycota;c__Agaricomycetes;o__Hymenochaetales;f__Tubulicrinaceae;g__Tubulicrinis;s__Tubulicrinis_glebulosus	0.0108674	0	0	0	0	0	0
9b373c088b4b0ab265841605103b7680	k__Fungi	0	0.0994851	0	0	0	0	0
9b42dde31292f84aaf3e612b071f71f0	k__Fungi;p__Basidiomycota;c__Tremellomycetes;o__Filobasidiales;f__Filobasidiaceae;g__Filobasidium	0.00815055	0.00987257	15.4974	2.63781	0.717876	0	0
9b5076bd2fb90a9d1d2cae3064bf870e	k__Fungi;p__Ascomycota;c__Sordariomycetes;o__Hypocreales;f__Hypocreales_fam_Incertae_sedis;g__Sarocladium	0.0489033	0	0.0291248	0.0274517	0.146009	0	0
9b60c30d4f82dea5e2ef2b30bfe71069	k__Fungi;p__Ascomycota;c__Eurotiomycetes;o__Chaetothyriales	0	0	0.0291248	0	0	0	0
9b7e5d1d14d6744d2ddbcfac6df360e5	k__Fungi;p__Basidiomycota;c__Microbotryomycetes;o__Sporidiobolales;f__Sporidiobolaceae;g__Sporobolomyces;s__Sporobolomyces_roseus	0.213726	0	0	0.0732047	0.106699	0	0
9baf80774e6a274c6ce049688168e4f9	k__Fungi	0	0	0.0054609	0	0	0	0
9bfcaeb9794c603d86baa9f86b95e7fe	k__Fungi;p__Ascomycota;c__Dothideomycetes;o__Capnodiales	0.0335078	0	0	0	0	0	0
9c237b9383a94963e3448109c8d6e382	k__Fungi	0	0	0	0.360533	0	0	0
9c79c9a815a26bd1aa92b522b3fb68dc	k__Fungi;p__Ascomycota;c__Sordariomycetes;o__Xylariales;f__Hyponectriaceae;g__Monographella;s__Monographella_nivalis	0	0	0	0	0.0758122	0	0
9c82a8e0914de58badf5e77dfb8b9a5e	k__Fungi;p__Basidiomycota;c__Tremellomycetes;o__Filobasidiales;f__Filobasidiaceae;g__Naganishia	0	0	0	0	0	0.0481444	0
9c9fe7f1ef8f23ea031a05915c645b01	k__Fungi;p__Ascomycota;c__Eurotiomycetes;o__Eurotiales;f__Aspergillaceae;g__Penicillium	0.0642988	0	0	0.0561236	0.256451	0	0
9ca40f2865c3bdb491ec51caef65ea93	k__Fungi;p__Ascomycota;c__Leotiomycetes;o__Erysiphales;f__Erysiphaceae;g__Podosphaera	0	0	0	0.103097	0	0	0
9cc5ed64932d48a8f3e72d2ef400afb9	k__Fungi	0.0144899	0	0	0	0	0	0
9cca96b84e46b27560e2e8fa03bed7ba	k__Fungi;p__Basidiomycota;c__Agaricomycetes;o__Hymenochaetales;f__Schizoporaceae;g__Xylodon;s__Xylodon_erastii	0.0298853	0	0	0	0	0	0
9cee3f74b8be533cb5fd7df2fdb31a52	k__Fungi	0	0	0.0121353	0	0	0	0
9d1bc66bc1f8003e06770c31284b07f3	k__Fungi	0	0	0.0175962	0	0	0	0
9d1c4baa78b600e0e240298cc5318978	k__Fungi;p__Ascomycota;c__Dothideomycetes;o__Capnodiales	0	0	0.0952624	0.141529	0.0496055	0	0
9db1b7efaa727eeb6361dc64d08d705c	k__Fungi	0.0135842	0	0	0	0	0	0
9db64c335dff693dd23275f332d0f66a	k__Fungi;p__Ascomycota;c__Eurotiomycetes;o__Chaetothyriales;f__Herpotrichiellaceae;g__Exophiala	0	0	0.0345857	0	0	0	0
9db92b8ded01b69298aa892c8fe1c784	k__Fungi;p__Ascomycota;c__Eurotiomycetes;o__Chaetothyriales;f__Herpotrichiellaceae;g__Exophiala;s__Exophiala_eucalyptorum	0	0	0	0.00671043	0	0	0
9db92dae77323a9991eca07ceec9a11f	k__Fungi;p__Ascomycota;c__Sordariomycetes;o__Diaporthales;f__Valsaceae;g__Valsa;s__Valsa_fabianae	0.0344134	0	0	0	0	0	0
9dc63f70808b5d09a856e9404da7d20c	k__Fungi;p__Ascomycota;c__Sordariomycetes;o__Diaporthales;f__Valsaceae;g__Cytospora;s__Cytospora_austromontana	0	0	0.0200233	0	0	0	0
9dc9603b04ce90ff2d72a5b1914cc5d5	k__Fungi	0.0244516	0	0	0	0	0	0
9e036d0dffd0c1fff617758bb0c68d2b	k__Fungi	0	0	0.0485413	0.0219614	0	0	0
9e083358b84929c5225df71f6881696e	k__Fungi;p__Ascomycota;c__Saccharomycetes;o__Saccharomycetales;f__Trichomonascaceae;g__Wickerhamiella;s__Wickerhamiella_pararugosa	0	0	0	0	0	0.0160481	0
9e59d2ae12344807e32bda420130e252	k__Fungi;p__Ascomycota;c__Leotiomycetes;o__Erysiphales;f__Erysiphaceae	0	0	0	0.183622	0	0	0
9e5c085e726103bc0043610ea2677756	k__Fungi;p__Ascomycota;c__Leotiomycetes;o__Helotiales;f__Helotiaceae;g__Hymenoscyphus	0	0	0	0.0146409	0	0	0
9e60a1c53ed38aecc538f33a6f12b9c8	k__Fungi;p__Basidiomycota;c__Agaricomycetes;o__Polyporales;f__Irpicaceae;g__Byssomerulius;s__Byssomerulius_corium	0.00996178	0	0	0	0	0	0
9e9b307365c387cb0d41854fc7c81ad2	k__Fungi;p__Basidiomycota	0	0	0	0.00427027	0	0	0
9ea62b32f669f56861f6dfc130580216	k__Fungi	0	0	0	0	0.153496	0	0
9ea8eccd2e449d609c213f34dd224c43	k__Fungi;p__Ascomycota;c__Dothideomycetes;o__Pleosporales;f__Pleosporaceae;g__Alternaria	0.0407527	0.0174669	0	0	0	0	0
9eb3e527895c25ac8219b13d91c526f8	k__Fungi;p__Ascomycota;c__Arthoniomycetes;o__Lichenostigmatales;f__Phaeococcomycetaceae;g__Phaeococcomyces;s__unidentified	0	0	0	0.0756448	0	0	0
9ec1235b64386e437494dc96e2327765	k__Fungi	0.0217348	0	0	0	0	0	0
9ec8e79f52b80a2ccc6ea2606c005ea5	k__Fungi;p__Ascomycota;c__Sordariomycetes;o__Hypocreales;f__Nectriaceae;g__Fusarium	0.0289797	0	0	0	0.116058	0	0
9ed08c8ef086be7981a6820d3cd8ef86	k__Fungi;p__Basidiomycota;c__Cystobasidiomycetes;o__Cystobasidiomycetes_ord_Incertae_sedis;f__Buckleyzymaceae;g__Buckleyzyma;s__Buckleyzyma_aurantiaca	0	0	0	0.0225714	0	0	0
9ed9ed53922c232205651b376497f2bb	k__Fungi;p__Basidiomycota;c__Tremellomycetes;o__Trichosporonales;f__Trichosporonaceae;g__Trichosporon	0	0	0.0388331	0	0	0	0
9efd4462415a4525634739bc260854c7	k__Fungi;p__Ascomycota;c__Sordariomycetes;o__Sordariomycetes_ord_Incertae_sedis;f__Thyridiaceae;g__Pseudoneoconiothyrium	0	0	0	0.047583	0	0	0
9f0b20078ceb8131968b702b2390cfe6	k__Fungi;p__Basidiomycota;c__Tremellomycetes;o__Tremellales;f__Bulleribasidiaceae;g__Vishniacozyma	0	0	0.0479346	0.0286718	0	0	0
9f1e4d487c3dffe93d5c70aed3936a76	k__Fungi;p__Ascomycota;c__Saccharomycetes;o__Saccharomycetales;f__Saccharomycetales_fam_Incertae_sedis;g__Candida;s__Candida_sake	0	0	0	0	0	0.970913	0
9f27b363bd19cc702020c54b03425fa6	k__Fungi;p__Basidiomycota;c__Wallemiomycetes;o__Wallemiales;f__Wallemiaceae;g__Wallemia;s__Wallemia_ichthyophaga	0	0	0.819742	0	0	0	0
9f28120aa64149acca553a3e197f253d	k__Fungi;p__Basidiomycota;c__Agaricomycetes;o__Agaricales;f__Omphalotaceae;g__Marasmiellus;s__Marasmiellus_candidus	0.00633932	0	0	0	0	0	0
9f2f9bdd9789e777b8d62d1dc79b02a1	k__Fungi;p__Basidiomycota;c__Tremellomycetes;o__Tremellales;f__Bulleribasidiaceae;g__Vishniacozyma	0	0	0	0	0	0.0240722	0
9f303a77a147e12cb7e41d0d64123d73	k__Fungi	0	0	0	0	0	0.762287	0
9f30821b4e4286e085c3d502d2deb779	k__Fungi;p__Basidiomycota;c__Tremellomycetes;o__Tremellales;f__Bulleribasidiaceae;g__Vishniacozyma	0	0	0	0	0	1.65697	0
9f33df3783c1f4dfebcdd369468be714	k__Fungi;p__Basidiomycota	0	0	0	0.0262317	0	0	0
9f49bf62b3b6f31c1a43a907fad4ad12	k__Fungi	0	0	0	0	0	0.0240722	0
9f5169fd484808a7cceffba741268c10	k__Fungi	0	0	0.00424737	0	0	0	0
9f5ef6f6adb83443e7d81aeb110b818d	k__Fungi	0	0	0	0	0	0.00802407	0
9f82665d9e32b9ea4fe59450960d90d4	k__Fungi;p__Ascomycota;c__Dothideomycetes;o__Capnodiales;f__Capnodiales_fam_Incertae_sedis;g__Phaeotheca	0	0	0	0	0.0421179	0	0
9f885f6757d1add647cf66d00c63524a	k__Fungi;p__Ascomycota;c__Saccharomycetes;o__Saccharomycetales;f__Debaryomycetaceae;g__Debaryomyces	0.0905617	0	0	0.665552	1.06231	0	0
9ff2431291a4b110edd015639488151e	k__Fungi;p__Ascomycota;c__Sordariomycetes;o__Xylariales;f__Hyponectriaceae;g__Monographella;s__Monographella_nivalis	0	0	0.0333722	0	0	0	0
a0556ecf1cdc36659fef81b02df2e341	k__Fungi;p__Basidiomycota;c__Tremellomycetes;o__Tremellales;f__Bulleribasidiaceae;g__Vishniacozyma	0	0	0	0.078085	0	0	0
a05fb0376b65992c825fc0427668a026	k__Fungi;p__Basidiomycota;c__Agaricomycetes;o__Atheliales;f__Atheliaceae;g__Athelia;s__unidentified	0	0	0	0.0713745	0.156304	0	0
a06750d7fe92282497c21a790f8c00f5	k__Fungi;p__Ascomycota;c__Dothideomycetes;o__Pleosporales;f__Didymellaceae	0	0	0.0867676	0	0	0	0
a0897fe64374163810bb2108edabd89d	k__Fungi	0	0	0	0	0	0.0120361	0
a09c77deb049f613e77ae4783db8f981	k__Fungi	0	0	0	0.00122008	0	0	0
a0d30ff0de8771855ec8f71f3e640c3b	k__Fungi;p__Basidiomycota;c__Agaricomycetes;o__Trechisporales;f__Hydnodontaceae;g__Trechispora;s__Trechispora_byssinella	0.089656	0	0	0	0	0	0
a0e4fa7807ba9c89ab331753408807e6	k__Fungi;p__Basidiomycota;c__Tremellomycetes;o__Tremellales;f__Bulleribasidiaceae;g__Vishniacozyma	0	0	0	0.0176911	0	0	0
a0fbf78cbed73964d27a3339d65eb961	k__Fungi;p__Basidiomycota;c__Agaricomycetes;o__Polyporales;f__Polyporaceae;g__Trametes	1.49246	0	0.420489	0.217784	0.798368	0	0
a1101211cc123b7c399180ebe8fddfd1	k__Fungi;p__Ascomycota;c__Dothideomycetes;o__Pleosporales;f__Lophiostomataceae	0.0208292	0	0	0.0207413	0	0	0
a11c858caead389677343ba024438a5d	k__Fungi;p__Rozellomycota;c__unidentified;o__unidentified;f__unidentified;g__unidentified;s__unidentified	0	0	0	0.0658842	0	0	0
a12c5c7cd17491843362ba1fdd372ece	k__Fungi;p__Basidiomycota;c__Agaricomycetes;o__Russulales;f__Stereaceae;g__Stereum;s__Stereum_subtomentosum	0.268968	0	0.231178	0.078695	0.15256	0	0
a1bce1423345f4020e7c3bbfba7b8d5f	k__Fungi;p__Basidiomycota	0	0	0.0273045	0	0	0	0
a1ccc635064d484b3cfc6d2b1e4386f6	k__Fungi;p__Basidiomycota	0	0	0	0.0427027	0	0	0
a1f9a9d3078db81d073204b4c00b6f49	k__Fungi	0.596801	0	0	0	0	0	0
a218d5aaa926ef568003362572cccef4	k__Fungi;p__Ascomycota;c__Leotiomycetes;o__Helotiales	0	0	0	0	0	0.192578	0
a21e9549aecafda64c9ee916be7476e6	k__Fungi;p__Ascomycota;c__Dothideomycetes;o__Pleosporales;f__Didymosphaeriaceae;g__Kalmusia;s__unidentified	0	0	0	0.0597838	0	0	0
a23833b3f8901c3c29705e8842886294	k__Fungi	0	0	0	0	0	0.00802407	0
a2c055f7687943dc34a16b315a3e31eb	k__Fungi;p__Basidiomycota;c__Tremellomycetes;o__Tremellales;f__Bulleribasidiaceae;g__Vishniacozyma;s__Vishniacozyma_victoriae	0	0	0.0958691	0	0	0	0
a31b4f613da594da2c2b329cea5768cc	k__Fungi;p__Basidiomycota;c__Agaricomycetes;o__Agaricales;f__Omphalotaceae;g__Gymnopus;s__Gymnopus_erythropus	0	0	0	0	0.0524134	0	0
a322a4853ec6fa1cdf42fb9110a7aa13	k__Fungi;p__Ascomycota;c__Sordariomycetes;o__Glomerellales;f__Plectosphaerellaceae;g__Plectosphaerella	0	0	0	0	0	0	0.175901
a33ad555e59572c5fca22d5bbf0754b6	k__Fungi;p__Ascomycota;c__Dothideomycetes;o__Pleosporales;f__Phaeosphaeriaceae;g__Neosetophoma	0	0	0	0	0	0.0280843	0
a386e5657bc2692bc69f440c752115d4	k__Fungi	0	0	0	0	0	0.0120361	0
a38c05745ae0711d2f3fc16fde92e432	k__Fungi;p__Basidiomycota;c__Agaricomycetes;o__Agaricales;f__Tricholomataceae;g__Leucopaxillus;s__Leucopaxillus_giganteus	0.042564	0	0	0	0	0	0
a3abd1122481aca2a38e96cbc1f9e011	k__Fungi	0	0	0	0	0	0.0280843	0
a3c428bd85110a73488bbef8ec6a1d28	k__Fungi;p__Basidiomycota;c__Agaricomycetes;o__Polyporales;f__Polyporaceae	0.0153955	0	0	0.0372124	0.0467976	0	0
a3dafe9a54f34501e6617cbd5c7450ae	k__Fungi;p__Basidiomycota;c__Agaricomycetes;o__Russulales;f__Peniophoraceae;g__Peniophora	0.0054337	0	0	0	0	0	0
a3e1fff27275fadb7771fbeae4d3a294	k__Fungi;p__Ascomycota;c__Eurotiomycetes;o__Eurotiales;f__Aspergillaceae;g__Penicillium	0	0	0	0.0134209	0	0	0
a405bffb7152bb0814f76940fd18ed04	k__Fungi	0	0	0	0	0	0.0361083	0
a40d24ff7bad487a24f22f23ca977a88	k__Fungi;p__Ascomycota;c__Dothideomycetes;o__Capnodiales;f__Mycosphaerellaceae;g__Ramularia	0	0	0	0	0	0.312939	0
a495a42f37c1491bcd2620c6e48df330	k__Fungi;p__Basidiomycota;c__Agaricomycetes;o__Hymenochaetales;f__Schizoporaceae;g__Hyphodontia;s__Hyphodontia_subalutacea	0.0163011	0	0	0	0	0	0
a49ad5c03c4bfd655467dc8e2bd02682	k__Fungi;p__Ascomycota;c__Leotiomycetes;o__Thelebolales;f__Pseudeurotiaceae;g__unidentified;s__unidentified	0	0	0	0.0115907	0	0	0
a4e1891766b9d429c8155349b40f2f6e	k__Fungi	0.00362247	0	0	0.186062	0	0	0
a4ff10042e867755c97b0e0c3244ef92	k__Fungi;p__Basidiomycota;c__Agaricomycetes;o__Cantharellales;f__Ceratobasidiaceae	0.0199236	0	0	0	0	0	0
a51b2b28c6fe2d62b8ae8b4a46d34466	k__Fungi;p__Basidiomycota;c__Tremellomycetes;o__Tremellales;f__Bulleribasidiaceae;g__Vishniacozyma	0	0	0.0036406	0	0	0	0
a55e64a282c1ae36c6374fd2c551c99d	k__Fungi	0	0	0	0.222054	0	0	0
a56d5c8bda25e17c4a1d89547d456792	k__Fungi;p__Basidiomycota;c__Agaricomycetes;o__Polyporales	0	0	0.0206301	0	0	0	0
a5933eb055336034f7a3b2489337c60a	k__Fungi;p__Basidiomycota;c__Agaricomycetes;o__Russulales;f__Peniophoraceae;g__Peniophora;s__Peniophora_laxitexta	0.0054337	0	0	0	0	0	0
a5ae5711fecb6b3a4380f712dff7a240	k__Fungi;p__Basidiomycota;c__Agaricomycetes;o__Agaricales;f__Crepidotaceae;g__Crepidotus;s__Crepidotus_variabilis	0.011773	0	0.0133489	0	0	0	0
a5e538375694310bf31d7d1589ce0b49	k__Fungi;p__Ascomycota;c__Dothideomycetes	0	0	0	0.15251	0	0	0
a62092dab66b5c8b798d953d89a51b4f	k__Fungi;p__Basidiomycota;c__Cystobasidiomycetes;o__Cystobasidiomycetes_ord_Incertae_sedis;f__Symmetrosporaceae;g__Symmetrospora;s__Symmetrospora_foliicola	0	0	0	0.031722	0	0	0
a62e885520450fe66dbc9515070a8a57	k__Fungi	0.0271685	0	0.0151692	0	0	0	0
a63fabf9a75fd196ba9c7aca7103841a	k__Fungi;p__Basidiomycota;c__Agaricomycetes;o__Agaricales;f__Agaricales_fam_Incertae_sedis;g__Chondrostereum;s__Chondrostereum_purpureum	0.0443752	0	0	0	0	0	0
a682b348d84ebdeeee88e074893fddad	k__Fungi;p__Ascomycota;c__Dothideomycetes;o__Pleosporales;f__Pleosporaceae;g__Stemphylium	0	0	0	0	0	0.553661	0
a6d88914938d3a887133ae4ed61e8e85	k__Fungi;p__Ascomycota;c__Sordariomycetes;o__Hypocreales;f__Cordycipitaceae;g__Cordyceps;s__Cordyceps_bassiana	0	0	0.0479346	0	0	0	0
a6fa8d708bc3b59776bd43fb2da0084e	k__Fungi;p__Ascomycota;c__Saccharomycetes;o__Saccharomycetales;f__Saccharomycodaceae;g__Hanseniaspora;s__Hanseniaspora_guilliermondii	0.0289797	0.0949285	0.0430804	0	0.0748762	0	0
a72d2c8fb42a74463d62a276a83f4db4	k__Fungi;p__Ascomycota;c__Saccharomycetes;o__Saccharomycetales;f__Metschnikowiaceae;g__Metschnikowia;s__Metschnikowia_shanxiensis	0	0	0	0	0.158176	0	0
a73a45449563178d0cba2ab9ac98b991	k__Fungi;p__Ascomycota;c__Saccharomycetes;o__Saccharomycetales;f__Saccharomycetaceae;g__Saccharomyces	0	0.911314	0	0	0	0	0
a764f3de5aa951bcedddc774b317180b	k__Fungi;p__Ascomycota	0	0	0	0.129328	0.443642	0	0
a76999bb345eec0c4dcc7f1769aeda42	k__Fungi;p__Ascomycota;c__Dothideomycetes;o__Pleosporales;f__Cucurbitariaceae;g__Neocucurbitaria	0	0	0	0	0	0.0240722	0
a76c2bf0bf4a55d1f4336dd1e50ba6d8	k__Fungi;p__Ascomycota;c__Sordariomycetes;o__Diaporthales;f__Diaporthales_fam_Incertae_sedis;g__Leptosillia;s__Leptosillia_acerina	0.0135842	0	0	0	0	0	0
a79f90cca82303430e596b7d3022e09d	k__Fungi	0	0	0	0.00610039	0	0	0
a7aa5e70c671a22e3e3bd9fb2c7555f6	k__Fungi	0	0	0	0	0	0.0280843	0
a7f2dcc20e3081824a6c9e48b1924d15	k__Fungi	0	0	0	0.179351	0	0	0
a826f3c1400483f12b68b6765614a45e	k__Fungi;p__Ascomycota;c__Dothideomycetes;o__Dothideales;f__Dothideales_fam_Incertae_sedis;g__Selenophoma;s__Selenophoma_linicola	0.0153955	0	0	0	0	0	0
a84bd0d4afc3f8e61f845d68b8784fc2	k__Fungi	0	0	0	0	0	0.0682046	0
a879f8c10e9cb3ea3626efe3740bf74c	k__Fungi	0.00996178	0	0	0	0	0	0
a8a6615e8943e3df1937963791844a8f	k__Fungi;p__Ascomycota;c__Dothideomycetes;o__Pleosporales;f__Didymellaceae	0	0	0	0.0335521	0	0	0
a8c47163f81811e6deaaccefbdf4e478	k__Fungi;p__Basidiomycota;c__Agaricomycetes	0.0262629	0	0	0	0	0	0
a8d144d7eb82e501081c8e48090a1770	k__Fungi;p__Ascomycota;c__Taphrinomycetes;o__Taphrinales;f__Taphrinaceae;g__Taphrina;s__Taphrina_vestergrenii	0	0	0	0.00732047	0	0	0
a8d1f19d7a92ccfbf184258e40570181	k__Fungi;p__Ascomycota;c__Dothideomycetes;o__Pleosporales	0	0	0	0	0.0327583	0	0
a8fa17bb70ca7f7c6d875d2c68af6d93	k__Fungi;p__Basidiomycota;c__Agaricomycetes;o__Polyporales;f__Phanerochaetaceae;g__Phlebiopsis	0	0	0	0	0.0561572	0	0
a8fd576203322b696aa433a5aa73df8d	k__Fungi;p__Basidiomycota;c__Agaricomycetes;o__Hymenochaetales;f__Schizoporaceae;g__Hyphodontia;s__Hyphodontia_arguta	0.0172067	0	0	0	0	0	0
a920002c5f54177f1cc9108b68139bd0	k__Fungi;p__Basidiomycota;c__Agaricomycetes;o__Hymenochaetales;f__Hymenochaetaceae;g__Phylloporia	0.0208292	0	0	0	0	0	0
a945c25f5a529d9c11e9048c9b25d151	k__Fungi;p__Basidiomycota;c__Agaricomycetes;o__Agaricales;f__Psathyrellaceae;g__Coprinopsis;s__Coprinopsis_atramentaria	0	0	0	0	0.0374381	0	0
a94abb71e3709359fc67b75ce4180dec	k__Fungi;p__Basidiomycota;c__Agaricomycetes;o__Polyporales;f__Meruliaceae;g__Phlebia	0.00724493	0	0	0	0	0	0
a9bcf9b325e260a510db8fc4f826aac8	k__Fungi;p__Ascomycota;c__Saccharomycetes;o__Saccharomycetales;f__Metschnikowiaceae;g__Metschnikowia;s__Metschnikowia_shanxiensis	0	0	0.0594631	0	0	0	0
a9d74fe331cfbedef6652249a3b45ec8	k__Fungi;p__Ascomycota;c__Sordariomycetes;o__Xylariales;f__Xylariales_fam_Incertae_sedis;g__Neophysalospora;s__Neophysalospora_eucalypti	0	0	0.128028	0.140919	0	0	0
aa26e2cab85c9b3b5d1224c1acd2dc1b	k__Fungi;p__Basidiomycota;c__Tremellomycetes;o__Cystofilobasidiales;f__Cystofilobasidiaceae;g__Cystofilobasidium;s__Cystofilobasidium_macerans	0	0	0.0661376	0.0244016	0	0	0
aa32bd6445031f4c147ad4388cb885ac	k__Fungi;p__Basidiomycota;c__Agaricomycetes;o__Polyporales;f__Fomitopsidaceae;g__Antrodia;s__Antrodia_xantha	0	0	0	0	0.0439898	0	0
aa3dd0a1d63adf3dca2678576959e044	k__Fungi;p__Ascomycota;c__Dothideomycetes;o__Pleosporales;f__Didymellaceae	0	0	0	0.0329421	0	0	0
aa4723c3df209eca6139d5c88890e629	k__Fungi	0.00996178	0	0	0	0	0	0
aa69831a56d817e80624fbed0110bb83	k__Fungi	0	0	0	0	0	0	0.0879507
aaa9a668b23283e5a851594107a43fd4	k__Fungi	0	0	0	0	0	0.0160481	0
aab7d847e83d6437f48def781a4188b6	k__Fungi;p__Ascomycota;c__Sordariomycetes;o__Hypocreales;f__Bionectriaceae;g__Nigrosabulum;s__Nigrosabulum_globosum	0	0	0	0.0402626	0	0	0
aacce2f42ab3a0799c7b872372803e4a	k__Fungi	0	0	0	0.016471	0	0	0
aaf8e6bf4556cf4fd340dcdc5ddcce6e	k__Fungi;p__Ascomycota;c__Saccharomycetes;o__Saccharomycetales;f__Pichiaceae;g__Pichia;s__Pichia_mandshurica	0	0	0	0	0	0	11.9613
ab0c7b76a61941673c8d3a2df4503b25	k__Fungi	0	0	0	0	0	0.0240722	0
ab6ae00f23d9526f22a563d9a0386a97	k__Fungi	0	0	0	0.0323321	0	0	0
ab8e19e5081f8abdecf95c93547c48fd	k__Fungi;p__Ascomycota;c__Dothideomycetes;o__Pleosporales;f__Lentitheciaceae;g__Keissleriella	0	0	0.0558225	0	0	0	0
ab9a2bdcabd6dd7bae85d531ae8442f2	k__Fungi;p__Ascomycota;c__Dothideomycetes;o__Pleosporales;f__Phaeosphaeriaceae;g__Parastagonospora;s__Parastagonospora_caricis	0	0	0	0	0	0.0160481	0
aba7913731d36c7dfe759c658f8d7e5f	k__Fungi	0	0	0	0.0195212	0	0	0
abab676d51337069fb16dd8d25cb14b2	k__Fungi;p__Basidiomycota;c__Tremellomycetes;o__Tremellales;f__Bulleribasidiaceae;g__Dioszegia	0.167539	0	0	0	0	0	0
abca4167968925d9fdb6e912a47c2408	k__Fungi;p__Basidiomycota;c__Agaricomycetes;o__Hymenochaetales;f__Hymenochaetales_fam_Incertae_sedis;g__Resinicium;s__Resinicium_friabile	0	0	0	0	0.0159112	0	0
ac2880ce7a7887d334ff1a0292487c75	k__Fungi	0	0	0	0	0	0.284855	0.0879507
ac49e099fe38f4054b93cb5121e8d071	k__Fungi	0	0	0.0297316	0	0	0	0
ac9ae1634dd0c27e60dcdff6504d9432	k__Fungi	0	0	0	0.109807	0	0	0
acb42d90cd887d3f982b41cbd65e2e02	k__Fungi;p__Ascomycota;c__Dothideomycetes;o__Pleosporales;f__Lentitheciaceae	0.0208292	0	0	0.00732047	0	0	0
acb5698debcc88adce457c99d628a440	k__Fungi	0	0	0	0	0	0.204614	0
ace29ec5fef820934dbc64bec491bbe5	k__Fungi;p__Ascomycota;c__Saccharomycetes;o__Saccharomycetales;f__Pichiaceae;g__Dekkera;s__Dekkera_custersiana	0	0	0	0	0	0	1.27529
acee8ddf6307f016d8a253aa6e247051	k__Fungi	0.0108674	0	0	0	0	0	0
acf7fa9b27369bd317866b3eb26ee0dd	k__Fungi;p__Ascomycota;c__Leotiomycetes;o__Erysiphales;f__Erysiphaceae;g__Golovinomyces	0	0	0.0297316	0	0	0	0
ad21b01658684f01ceaf6542a4173b2c	k__Fungi;p__Basidiomycota;c__Agaricomycetes;o__Polyporales;f__Steccherinaceae;g__Steccherinum;s__Steccherinum_bourdotii	0	0	0	0.00488031	0	0	0
ad4bf790cdb7152131da8fe091bcda72	k__Fungi;p__Ascomycota;c__Sordariomycetes;o__Xylariales;f__Xylariales_fam_Incertae_sedis;g__Hansfordia;s__Hansfordia_pulvinata	0.0253573	0	0.0533955	0.0488031	0.0748762	0	0
ad5671edeb4b5827be8644f7ef1aeac9	k__Fungi;p__Ascomycota;c__Sordariomycetes;o__Coniochaetales;f__Coniochaetaceae;g__Coniochaeta	0	0.0167074	0	0	0	0	0
ad66e3218b871c43612d5e948ebad18e	k__Fungi;p__Ascomycota;c__Saccharomycetes;o__Saccharomycetales;f__Saccharomycetaceae;g__Issatchenkia;s__Issatchenkia_orientalis	0.0298853	0	0	0	0	0	0
adbf0fdd59569a5c7a4ef3bcd8766524	k__Fungi	0.0842223	0	0	0	0	0	0
ade58d9b889dda7cad2027709d56d13f	k__Fungi	0	0	0	0	0	0.0240722	0
ae0aa979f13848df203513dd90cd6b15	k__Fungi	0	0	0	0.0286718	0	0	0
ae3f6564f54b6ffec83382cf1db3c11f	k__Fungi	0	0	0	0.0366023	0	0	0
ae6d0d0abc0b617167a9fe8f5a34e19e	k__Fungi	0	0	0	0	0	0.0200602	0
ae933d6db8983333a5994bf615ea39e6	k__Fungi;p__Ascomycota;c__Dothideomycetes;o__Capnodiales;f__Mycosphaerellaceae	0	0	0	0.0280618	0	0	0
aeb4a7ee22770e914cd698c74b3864e2	k__Fungi;p__Ascomycota;c__Dothideomycetes;o__Dothideales;f__Dothideales_fam_Incertae_sedis;g__Hortaea;s__Hortaea_thailandica	0	0	0	0	0	0	0.131926
aebd522e2bdc338cb6ae13e0ab1d075f	k__Fungi;p__Basidiomycota;c__Tremellomycetes;o__Tremellales;f__Rhynchogastremataceae;g__Papiliotrema;s__Papiliotrema_frias	0	0	0.00970827	0	0	0	0
aed4a66d53621eff27f6d8d6cf3831d1	k__Fungi;p__Ascomycota;c__Dothideomycetes;o__Capnodiales	0	0	0.0212368	0	0	0	0
aeeae5d9695bf57748998486821e9c40	k__Fungi	0	0	0	0	0	0	0.131926
af18db2f4fbb04898ad4ae1e99198070	k__Fungi	0	0	0	0.0109807	0	0	0
af262c0aae1fed5d44024b5e159fa98a	k__Fungi;p__Basidiomycota;c__Agaricomycetes;o__Agaricales;f__Omphalotaceae;g__Gymnopus;s__Gymnopus_fusipes	0.00815055	0	0	0	0	0	0
af381061f9cd255a4ef2e1c98710f0ef	k__Fungi	0	0	0	0	0	0.00802407	0
af655d8cdef9b33429ab686229a71e8a	k__Fungi;p__Ascomycota;c__Leotiomycetes;o__Erysiphales;f__Erysiphaceae;g__Erysiphe	0	0	0	0.107977	0	0	0
af73827c2b81a408a9168a2507e84c77	k__Fungi;p__Ascomycota;c__Dothideomycetes;o__Capnodiales;f__Cladosporiaceae;g__Cladosporium;s__Cladosporium_delicatulum	0.63212	0.0113914	0.980535	2.29253	2.10964	0	0
af75d430fc74c9d2c9776616c5ab58cd	k__Fungi;p__Ascomycota;c__Leotiomycetes	0	0	0	0	0.020591	0	0
af8c58d43bbfec7337759f3092589a9e	k__Fungi;p__Basidiomycota;c__Agaricomycetes;o__Russulales;f__Amylostereaceae;g__Amylostereum;s__Amylostereum_laevigatum	0.0652044	0	0	0	0	0	0
af933993242b08b024459b4c3de471fd	k__Fungi	0.0525258	0	0	0	0	0	0
afc6c4b144151a6c5d42077b7bd2a535	k__Fungi;p__Basidiomycota;c__Agaricomycetes;o__Polyporales;f__Irpicaceae;g__Byssomerulius;s__Byssomerulius_corium	0.119541	0	0	0	0.0168471	0	0
afeb5205bdad5dea3cf8838c5d8c0d5c	k__Fungi;p__Basidiomycota;c__Tremellomycetes;o__Filobasidiales;f__Filobasidiaceae;g__Filobasidium;s__unidentified	0	0	2.60667	0.705205	0	0	0
b007a8f7dea9273677c09518484cd0e8	k__Fungi;p__Basidiomycota;c__Microbotryomycetes;o__Sporidiobolales;f__Sporidiobolaceae;g__Sporobolomyces;s__Sporobolomyces_roseus	0	0	0	0	0	0.517553	1.80299
b0214bc544d6101bfe40e12c91298c6b	k__Fungi	0	0	0.183244	0	0.208717	0	0
b05422d4601b221b5b47d4c37a067107	k__Fungi	0	0	0	0	0	0.0200602	0
b0addecd93da584333ea92d275ce258c	k__Fungi	0	0	0	0.143359	0.0935953	0	0
b0b4e68b485912a1c9e2378650990fea	k__Fungi	0	0	0	0.015251	0	0	0
b0e144006b60806362a8ec11fa01a962	k__Fungi	0	0	0	0	0	0.0120361	0
b0f8edd279a7c5491f1e2ce2783ac87a	k__Fungi;p__Basidiomycota;c__Microbotryomycetes;o__Leucosporidiales;f__Leucosporidiaceae;g__Leucosporidium	0	0	0	0	0	1.4323	1.05541
b1023ccdef4585671b31e622df94ea85	k__Fungi;p__Basidiomycota;c__Tremellomycetes;o__Tremellales;f__Bulleraceae;g__Fonsecazyma;s__unidentified	0	0	0	0.0725946	0	0	0
b1133015255e4a3d4adfa3d28fbe7dae	k__Fungi;p__Ascomycota;c__Dothideomycetes;o__Capnodiales;f__Neodevriesiaceae;g__Neodevriesia;s__Neodevriesia_capensis	0	0	0	0.078085	0	0	0
b126b7f61546070d5a0447a44b1652c9	k__Fungi;p__Ascomycota;c__Dothideomycetes;o__Capnodiales;f__Mycosphaerellaceae	0	0	0	0.00976062	0	0	0
b131002ee11f8bafd224610ea07cdec2	k__Fungi;p__Basidiomycota;c__Agaricomycetes;o__Russulales;f__Peniophoraceae;g__Peniophora	0	0	0	0.0445328	0	0	0
b1ac70f53c546f153e291041afbeda74	k__Fungi;p__Basidiomycota;c__Agaricomycetes;o__Cantharellales;f__Cantharellales_fam_Incertae_sedis;g__Sistotrema;s__Sistotrema_brinkmannii	0	0	0.00606767	0	0	0	0
b1ad4478da553e36734ae307c2bbed8f	k__Fungi;p__Basidiomycota;c__Agaricomycetes;o__Agaricales	0	0	0	0.00366023	0	0	0
b1e145453c1e5e8a7d07373c0df7fd36	k__Fungi	0.00633932	0	0	0	0	0	0
b224429213619bb31a12a69f9625b1c7	k__Fungi	0.0153955	0	0	0	0	0	0
b228dcd6e591b16c0568d60b1396de7e	k__Fungi;p__Ascomycota;c__Eurotiomycetes;o__Eurotiales;f__Aspergillaceae;g__Aspergillus;s__Aspergillus_gracilis	0	0	0	0	0	0.0200602	0
b2457a34efcd03a2cf13b6efdf87e1f2	k__Fungi;p__Basidiomycota;c__Microbotryomycetes;o__Sporidiobolales;f__Sporidiobolaceae;g__Rhodotorula;s__Rhodotorula_mucilaginosa	0	0	0	0.131158	0	0	0
b25dc153cb64f5e81638d50ab2d0adac	k__Fungi;p__Basidiomycota;c__Agaricomycetes;o__Corticiales;f__Corticiaceae;g__Limonomyces	0	0	0.0139556	0	0	0	0
b2b2df2e69f8aa0bc3f19302c990743e	k__Fungi	0	0	0	0.016471	0	0	0
b2b9cb771514690d80fea6530a9b7dd2	k__Fungi	0	0	0	0	0.0767481	0	0
b2f0193e21cf8fabc59fca3396285b6d	k__Fungi	0	0	0.0540022	0	0	0	0
b2f8f27c4fe4d6028889092c3fa3d6d6	k__Fungi;p__Ascomycota;c__Leotiomycetes;o__Erysiphales;f__Erysiphaceae	0	0	0	0	0.109506	0	0
b33b61470914894bc078e60b01edf634	k__Fungi;p__Ascomycota;c__Lecanoromycetes;o__Lecanorales;f__Ramalinaceae;g__Lecania;s__Lecania_cyrtella	0	0	0.0188098	0	0	0	0
b3555a89cf8baf05553e073b4a008064	k__Fungi;p__Ascomycota;c__Sordariomycetes;o__Microascales;f__Microascaceae;g__Lophotrichus;s__Lophotrichus_fimeti	0	0	0	0.0213514	0	0	0
b37ad6e772d88eb1eeae46632bd1a689	k__Fungi;p__Basidiomycota;c__Tremellomycetes;o__Tremellales	0	0	0	0.0524633	0	0	0
b3904ba77edaed08faf12a2e9c5a4599	k__Fungi;p__Ascomycota;c__Sordariomycetes;o__Hypocreales;f__Tilachlidiaceae;g__Tilachlidium;s__Tilachlidium_brachiatum	0	0	0	0.0170811	0	0	0
b3aab1678f375e7b016d26263280ba1b	k__Fungi;p__Basidiomycota;c__Agaricomycetes;o__Agaricales;f__Tricholomataceae;g__Tricholoma;s__Tricholoma_batschii	0.0226404	0	0	0	0	0	0
b3f93e05fe6eb21b5d371f66b19cfc15	k__Fungi;p__Ascomycota;c__Dothideomycetes;o__Acrospermales;f__Acrospermaceae;g__Acrospermum;s__unidentified	0	0	0	0	0	0	0.219877
b3fcfb5dcf98517af89dbbca3a14453e	k__Fungi;p__Basidiomycota	0	0	0.106791	0.0829653	0	0	0
b3fe19f2fb20a4a89f14ad421ef700c9	k__Fungi;p__Basidiomycota;c__Wallemiomycetes;o__Wallemiales;f__Wallemiaceae;g__Wallemia	0	0.021264	0	0	0	0	0
b42258c165b2877c94ef2350ffb13427	k__Fungi	0.00815055	0	0	0.00915058	0	0	0
b44e1f8a7b3b1bfd8bae6b37d641bfce	k__Fungi	0	0	0.0357992	0	0	0	0
b463b8bd60dc27d86638c0849de92cd9	k__Fungi;p__Ascomycota;c__Dothideomycetes;o__Capnodiales;f__Teratosphaeriaceae;g__Devriesia;s__unidentified	0	0	0.236639	0	0	0	0
b46ca3929805346391543ddbf8f8e176	k__Fungi	0	0	0	0	0	0.120361	0
b485ce73e88ac12662b6e6bea79cc25c	k__Fungi	0	0	0	0	0	0.00802407	0
b48e9db0642ea42b9135aa6bc153278e	k__Fungi;p__Basidiomycota;c__Agaricomycetes;o__Russulales;f__Stereaceae;g__Stereum	0.0978066	0	0	0	0	0	0
b4c8b7c749b0c6266c1200c99a301c64	k__Fungi;p__Ascomycota;c__Dothideomycetes;o__Dothideales;f__Dothioraceae;g__Hormonema;s__Hormonema_macrosporum	0	0	0	0.0384324	0	0	0
b4ecc4f98c9cca00f9d435b54a1a0dee	k__Fungi;p__Basidiomycota;c__Agaricomycetes;o__Corticiales;f__Vuilleminiaceae;g__Vuilleminia;s__Vuilleminia_pseudocystidiata	0	0	0.0291248	0	0	0	0
b524de36063538957e8ea5c9c1ca65a5	k__Fungi;p__Ascomycota;c__Leotiomycetes;o__Helotiales	0	0	0.0473278	0	0	0	0
b5370654304ccf488348a26f1fc9e64f	k__Fungi;p__Basidiomycota;c__Agaricomycetes;o__Russulales;f__Stereaceae;g__Stereum;s__Stereum_rugosum	0.0108674	0	0.054609	0	0	0	0
b53984350d82d246dabd6e23e5f86f4d	k__Fungi	0	0	0	0.0207413	0	0	0
b54efbbb0a6eb9d29327a3d0d4906eaa	k__Fungi	0	0	0	0	0	0.00802407	0
b54fa7bc6b72b6945f531d7e06dc57e1	k__Fungi;p__Ascomycota;c__Dothideomycetes;o__Pleosporales;f__Pleosporaceae;g__Alternaria;s__Alternaria_chlamydospora	0	0	0.026091	0.0707645	0	0	0
b552b9a815dec102d3c0d748751550f2	k__Fungi	0	0	0	0	0	0.0240722	0
b56388b7e9afd355d6df94d129a3278f	k__Fungi	0.110485	0	0	0	0	0	0
b5659ab97ee8e8d8aa5d19e6e0fd5feb	k__Fungi	0.011773	0	0	0	0	0	0
b58519cf49a652e0c9228a5941c8cec0	k__Fungi;p__Ascomycota;c__Dothideomycetes;o__Capnodiales;f__Capnodiales_fam_Incertae_sedis;g__Phaeotheca;s__Phaeotheca_fissurella	0	0	0	0.0567336	0	0	0
b59e04e1373a5834ffa46b94296a2820	k__Fungi;p__Ascomycota;c__Lecanoromycetes;o__Lecanorales;f__Lecanoraceae;g__Lecanora;s__Lecanora_compallens	0	0	0.064924	0.594178	0	0	0
b5aa62a076d06fdc20673210874216b8	k__Fungi;p__Basidiomycota;c__Tremellomycetes;o__Tremellales;f__Bulleribasidiaceae;g__Vishniacozyma	0	0	0	0	0	14.9168	22.7353
b5ad4a0a718fcbab31bac8174f1b26f6	k__Fungi	0	0	0	0	0	0.0120361	0
b5d942bb6eea8699bb9e0a6b4ad71d38	k__Fungi;p__Ascomycota;c__Eurotiomycetes;o__Eurotiales;f__Aspergillaceae;g__Penicillium	0	0	0.473278	0	0	0	0
b5e7d8f93a889deacfe9b31349135e09	k__Fungi;p__Ascomycota;c__Dothideomycetes;o__Pleosporales;f__Phaeosphaeriaceae;g__Neosetophoma	0	0	0.0236639	0	0	0	0
b5f6dd6a653539cb6c1a8c67cbcd40ca	k__Fungi	0	0.148848	0	0	0	0	0
b5fcac6fc1625a79efefcb75504a2b8c	k__Fungi;p__Ascomycota	0	0	0	0	0	0.0722166	0.131926
b5fe51843afaaae5f9a099ea3a4a3c9b	k__Fungi;p__Ascomycota;c__Saccharomycetes;o__Saccharomycetales;f__Metschnikowiaceae;g__Metschnikowia	0	0	0	0	0.0804919	0	0
b605eb1f4a9c557d9a7eb9addcccc9cd	k__Fungi;p__Ascomycota;c__Dothideomycetes;o__Capnodiales	0	0	0.154119	0	0	0	0
b61d74d297ddb6970fe464859f2cd23e	k__Fungi	0	0	0	0	0	0.0320963	0
b64fcaf6847685bf5493eb7a72f1c0da	k__Fungi	0	0	0	0	0	0.100301	0
b676d092ea201a1e2e73591f1172970e	k__Fungi;p__Ascomycota;c__Eurotiomycetes;o__Eurotiales;f__Aspergillaceae;g__Aspergillus;s__Aspergillus_penicillioides	0	0	0	0.00732047	0	0	0
b6a252d73b9065ff5188777672c1ce92	k__Fungi	0.0253573	0	0	0.0219614	0	0	0
b6c92ef4adb831edc51caa0cc123912c	k__Fungi	0	0	0	0	0	0.0120361	0
b6cb70732242de12c9a9bd6be25d60a0	k__Fungi	0	0	0	0.00732047	0	0	0
b6fc02c2ab9719669d718f0af5749c28	k__Fungi;p__Ascomycota;c__Sordariomycetes;o__Diaporthales;f__Melanconiellaceae;g__Microascospora;s__unidentified	0	0	0.0133489	0	0	0	0
b7090270438a640e879127f04d47dc11	k__Fungi	0	0	0	0.0262317	0	0	0
b70e3bffb372acd579bbc46354bb8fe7	k__Fungi;p__Ascomycota;c__Sordariomycetes;o__Xylariales;f__Xylariales_fam_Incertae_sedis;g__Hansfordia;s__Hansfordia_pulvinata	0	0	0.0175962	0	0	0	0
b71766705b0daf42fa6c6c3d6c72ca91	k__Fungi;p__Ascomycota;c__Dothideomycetes;o__Pleosporales;f__Phaeosphaeriaceae;g__Dematiopleospora;s__Dematiopleospora_fusiformis	0.0153955	0	0	0	0	0	0
b733a8ba15d0b82af1771e186748b862	k__Fungi;p__Ascomycota;c__Leotiomycetes;o__Erysiphales;f__Erysiphaceae;g__Podosphaera	0	0	0	0.206193	0	0	0
b74618583b846ccac2ba3f28b7160a1a	k__Fungi;p__Ascomycota;c__Eurotiomycetes;o__Eurotiales;f__Aspergillaceae;g__Aspergillus	0	0	0	0	0	0	0.219877
b7a68e4c9b86b1293dde2d5a3c85873e	k__Fungi;p__Basidiomycota;c__Agaricomycetes	0.120447	0	0	0.0280618	0.174087	0	0
b7b07c6b86aed2b14a1c974513afaea2	k__Fungi;p__Ascomycota;c__Eurotiomycetes;o__Phaeomoniellales;f__Phaeomoniellaceae	0.0199236	0	0	0	0	0	0
b7bda212dfd4c40fce2def3b9ebf1603	k__Fungi;p__Ascomycota;c__Eurotiomycetes;o__Phaeomoniellales;f__Phaeomoniellaceae	0.0335078	0	0	0	0.175959	0	0
b7cce86663cc10945e6b59a85feca0c1	k__Fungi;p__Ascomycota;c__Saccharomycetes;o__Saccharomycetales;f__Saccharomycodaceae;g__Hanseniaspora	0.0914673	3.02025	0.182637	0.0701545	0.42773	0	0
b7d5d31cfb72b9294697a7e3e2e635f4	k__Fungi	0	0	0	0	0	0.0401204	0
b7eff4ef13caf79abf7ba22c1a2bbc70	k__Fungi;p__Basidiomycota;c__Tremellomycetes;o__Filobasidiales;f__Filobasidiaceae;g__Filobasidium	0	0	0	0.251946	0	0	0
b807728e8371df57f3c1bbdc7940c36f	k__Fungi	0	0	0	0	0	0.0160481	0
b81d990b2a4bc82282e6333b17bcad20	k__Fungi;p__Ascomycota;c__Dothideomycetes;o__Capnodiales;f__Cladosporiaceae;g__Cladosporium;s__Cladosporium_halotolerans	0.0172067	0	0	0	0	0	0
b826813285e832b34745157386b820df	k__Fungi;p__Basidiomycota;c__Tremellomycetes;o__Filobasidiales;f__Filobasidiaceae;g__Filobasidium;s__Filobasidium_wieringae	0	0	0	0	0.0730043	0	0
b869ead32c6d89df4e77f8c1643c85f5	k__Fungi	0	0	0	0	0	0.0441324	0
b883ee7a3429199582d6db1e5444f377	k__Fungi	0	0	0	0	0	0.0200602	0
b92e264bcf9167c826373969b44d3428	k__Fungi;p__Ascomycota;c__Leotiomycetes;o__Helotiales;f__Helotiaceae;g__Articulospora;s__Articulospora_proliferata	0	0	0	0	0.0973391	0	0
b934da2eb41f075136f883b62d1a4ea6	k__Fungi	0.0597707	0	0	0	0	0	0
b975d28f73cd7ed634cac6ff1597acc1	k__Fungi;p__Ascomycota;c__Dothideomycetes;o__Myriangiales;f__unidentified;g__unidentified;s__unidentified	0	0	0	0	0.0449257	0	0
b9a303100ba64754b2b900981a35f953	k__Fungi;p__Basidiomycota;c__Agaricomycetes;o__Auriculariales;f__Exidiaceae;g__Exidia;s__Exidia_saccharina	0	0	0.026091	0	0	0	0
b9bd132706e6caff9127993c71e8e429	k__Fungi;p__Ascomycota;c__Xylonomycetes;o__Symbiotaphrinales;f__Symbiotaphrinaceae;g__Symbiotaphrina	0.0371303	0	0.00970827	0	0	0	0
b9d10b8ebd641401e1d36688c06e4adc	k__Fungi	0	0	0	0	0	0.0521565	0
b9f205effa3a83ac5cb5618a4b759bbb	k__Fungi	0	0	0	0.0439228	0	0	0
b9f4272fd0d3494ff4325f7df8367a72	k__Fungi	0.0298853	0	0	0	0	0	0
ba255c76ec31fceb99029e8ab03a52b1	k__Fungi;p__Ascomycota;c__Dothideomycetes;o__Capnodiales	0	0	0	0	0.0318224	0	0
ba34f01a14bfa53f6bd578800ff10656	k__Fungi;p__Basidiomycota;c__Wallemiomycetes;o__Wallemiales;f__Wallemiaceae;g__Wallemia;s__Wallemia_ichthyophaga	0	0	5.84802	0	0.0964031	0	0
ba36dfdd95ea41e82fb0d2c169e3ff79	k__Fungi	0	0	0	0	0	0.0240722	0
ba38a4a17bd118db55de80f9af830abd	k__Fungi	0	0	0	0	0	0.0401204	0
ba3e039b3eeccfd7ead5dc65a9b2a0bd	k__Fungi;p__Ascomycota;c__Lecanoromycetes;o__Caliciales;f__Physciaceae;g__Physcia;s__Physcia_dubia	0	0	0.430804	1.23045	0.617729	0	0
ba66a4a14c1831a1accf5f80258ebbab	k__Fungi	0	0	0	0	0	0.0481444	0
ba6a484b6e96834c50493b6e8f08b039	k__Fungi;p__Basidiomycota;c__Wallemiomycetes;o__Wallemiales;f__Wallemiaceae;g__Wallemia;s__Wallemia_ichthyophaga	0	0	0	0.00854054	0	0	0
ba7fb9e7dc68f3186b45de5118110991	k__Fungi	0	0	0	0	0.0280786	0	0
ba88ebbfc6c92b88bc52b6f8284ca537	k__Fungi	0	0	0.0479346	0	0	0	0
baa2872b71701eac575406ef336d613e	k__Fungi;p__Basidiomycota;c__Agaricomycetes;o__Polyporales	0.0153955	0	0	0	0	0	0
baa9c2d510c5bcca2056682a7361e512	k__Fungi;p__Ascomycota;c__Leotiomycetes;o__Helotiales	0	0	0	0.0183012	0	0	0
bab0fbeab7f0a249dbfe63d2fdfbe019	k__Fungi;p__Ascomycota;c__Eurotiomycetes;o__Chaetothyriales;f__Trichomeriaceae;g__Knufia;s__Knufia_marmoricola	0.0208292	0	0.303383	0.0561236	0	0	0
bab7a7b4a6b455568f8e3cdf820f62df	k__Fungi	0	0	0	21.0299	0	0	0
badd168c721c59a80c3eef8273374ae5	k__Fungi;p__Basidiomycota;c__Agaricomycetes;o__Agaricales;f__Omphalotaceae;g__unidentified;s__unidentified	0.00181123	0	0	0	0	0	0
bb08e450b1f977aff8907ce694d201fd	k__Fungi;p__Ascomycota;c__Eurotiomycetes;o__Eurotiales;f__Aspergillaceae;g__Penicillium	0	0	0	0	0	0.0521565	0
bb096b14f54793aa04129dd7aeb6f4ce	k__Fungi;p__Basidiomycota;c__Agaricomycetes;o__Cantharellales;f__Ceratobasidiaceae;g__Thanatephorus;s__unidentified	0	0	0	0	0	0.0160481	0
bb0aba44104fe133660576da9bf83e79	k__Fungi;p__Basidiomycota;c__Agaricomycetes;o__Agaricales;f__Omphalotaceae;g__Gymnopus;s__Gymnopus_peronatus	0.00815055	0	0	0	0	0	0
bb1d51b9f15f3403babe4b365bf1dfe5	k__Fungi	0.186557	0	0	0	0	0	0
bb1ee51fd7366570de664f0ce3098b14	k__Fungi	0	0	0	0	0	0.0361083	0
bb3c0d00d202946b288c706e0915c94b	k__Fungi;p__Basidiomycota;c__Tremellomycetes;o__Tremellales;f__Bulleribasidiaceae;g__Dioszegia;s__Dioszegia_hungarica	0	0	0.0121353	0	0	0	0
bb60f657ddf9765235b1c1dca3bea14d	k__Fungi;p__Basidiomycota;c__Wallemiomycetes;o__Wallemiales;f__Wallemiaceae;g__Wallemia;s__Wallemia_ichthyophaga	0	0	16.2298	0	0	0	0
bb664f47ad11c5fcbacd69b1c7ce2db2	k__Fungi;p__Basidiomycota;c__Malasseziomycetes;o__Malasseziales;f__Malasseziaceae;g__Malassezia;s__Malassezia_restricta	0	0	0.00606767	0	0	0	0
bb71daa47477b25e3b37c8ec4843e097	k__Fungi;p__Ascomycota;c__Leotiomycetes;o__Rhytismatales;f__Rhytismataceae;g__Rhytisma;s__Rhytisma_acerinum	0.0262629	0	0	0.118958	0	0	0
bba50d29d4d2407b0411d02e148bdfae	k__Fungi	0	0	0	0	0	0.0320963	0
bbb29d3e3e8d56178c47adc8f3ab59e1	k__Fungi	0	0	0	0	0	0.0401204	0
bc0ce44d4e1f1b6c61ce0b37e3765e94	k__Fungi	0	0	0	0	0	0.0601805	0
bc206b2cd2c689925df66c0b1c68fbdb	k__Fungi	0	0	0	0.0103707	0	0	0
bc23cb3dc9b4ee1bb3e38cdc36453b2c	k__Fungi	0	0	0	0	0	0.0240722	0
bc3170bca08bcf10180bd9552cc5f1fb	k__Fungi	0	0	0	0	0.0542853	0	0
bc39561203d27b54c34140f903c3d844	k__Fungi;p__Ascomycota;c__Lecanoromycetes;o__Acarosporales;f__Acarosporaceae;g__Acarospora;s__Acarospora_versicolor	0	0	0	0.0140309	0	0	0
bc648c06637f40d997adc633c1292777	k__Fungi;p__Basidiomycota;c__Agaricomycetes;o__Agaricales;f__Tricholomataceae;g__Pseudoclitocybe;s__Pseudoclitocybe_cyathiformis	0	0	0	0	0.0374381	0	0
bc8f61a431faf73c4795b38b91019f0e	k__Fungi	0	0	0	0	0	0.0641926	0
bc90655be2ccd65b4d5db9cbbdaa44a1	k__Fungi;p__Ascomycota;c__Dothideomycetes;o__Pleosporales;f__Pleosporaceae;g__Neocamarosporium	0	0	0.0412601	0.205583	0	0	0
bc98a41b97341e7f84606a125819f943	k__Fungi	0	0	0	0	0	0.0361083	0
bce730e587b93bc3a19802d68a41b301	k__Fungi	0	0	0	0.0274517	0	0	0
bcf694520d0473fc80343b9470a3582b	k__Fungi	0	0	0	0	0.219013	0	0
bd232495eb79dfb3b87d13ea126cee89	k__Fungi	0	0	0.0515752	0.0481931	0	0	0
bd40402a84e5f855843ad963b7ba981d	k__Fungi	0	0	0.0837338	0	0	0	0
bd747c71d75e40b2743bb42044ded4fb	k__Fungi	0	0	0	0.0103707	0	0	0
bd8eee1f44b0cc505f53e992d678ae3a	k__Fungi	0	0	0	0.0128108	0	0	0
bdade5bc3bd69afe11c243d6c783f562	k__Fungi;p__Ascomycota;c__Lecanoromycetes;o__Ostropales;f__Stictidaceae;g__Absconditella;s__Absconditella_rubra	0	0	0	0.00671043	0	0	0
bdb0b8112e9c16e6e70539b5cf628101	k__Fungi;p__Basidiomycota;c__Tremellomycetes;o__Tremellales;f__Bulleribasidiaceae;g__Vishniacozyma;s__Vishniacozyma_dimennae	0	0	0.0163827	0	0	0	0
bdde3cb0407d2fdad3053f4dce4babcf	k__Fungi;p__Basidiomycota;c__Agaricomycetes;o__Russulales;f__Peniophoraceae;g__Peniophora	0	0	0	0.0189112	0	0	0
be0572f18134ca671d8402c6270f5455	k__Fungi;p__Ascomycota;c__Saccharomycetes;o__Saccharomycetales;f__Metschnikowiaceae;g__Metschnikowia;s__Metschnikowia_shanxiensis	0.0271685	0	0	0	0	0	0
be18d9dc70f2681bfcaca999d4e84f27	k__Fungi;p__Ascomycota;c__Dothideomycetes;o__Dothideales;f__Aureobasidiaceae	0.302476	0.005316	0.825809	0.190332	0.469848	0	0
be8275037a9edc4eef6d4e0dacf10aba	k__Fungi;p__Ascomycota;c__Sordariomycetes	0	0	0	0.0109807	0	0	0
be877a66124069aabc2a060eed02dfb8	k__Fungi;p__Ascomycota;c__Saccharomycetes;o__Saccharomycetales;f__Saccharomycetales_fam_Incertae_sedis;g__Candida;s__Candida_albicans	0.0289797	0	0	0	0	0	0
be8fc5ad48e5e3b3f0d412f75d9c4027	k__Fungi	2.61089	0	0	0	0	0	0
be9e7fdd99e08b50e6fd548dd40fd01c	k__Fungi;p__Ascomycota;c__Eurotiomycetes;o__Eurotiales;f__Aspergillaceae;g__Aspergillus	0	0	0	0	0	0.152457	0
bec9f17293969d6123650ce372bae27b	k__Fungi;p__Basidiomycota;c__Cystobasidiomycetes;o__Cystobasidiales;f__Cystobasidiaceae;g__Cystobasidium	0	0	0	0.0988263	0	0	0
becb0f6d7c2d38c986a5f9ceae9c4231	k__Fungi;p__Basidiomycota;c__Agaricomycetes;o__Agaricales;f__Strophariaceae;g__Deconica;s__Deconica_phillipsii	0	0	0	0	0.0570931	0	0
beea68bb49912db7abdfb8dc3a687104	k__Fungi	0	0	0	0.00549035	0	0	0
bf041dd7615a5c48460b9dcba5afade2	k__Fungi	0.00996178	0	0	0	0	0	0
bf0931fbb13b78433643868923611dd2	k__Fungi;p__Ascomycota;c__Saccharomycetes;o__Saccharomycetales;f__Saccharomycopsidaceae;g__Saccharomycopsis;s__Saccharomycopsis_lassenensis	0	0	0	0.0195212	0	0	0
bf10e0c4213b615c574b96ab67ce3ab3	k__Fungi;p__Ascomycota;c__Eurotiomycetes;o__Phaeomoniellales;f__Phaeomoniellaceae;g__Neophaeomoniella;s__Neophaeomoniella_niveniae	0.113202	0	0	0.00976062	0.141329	0	0
bf37949a1112df59b76f35fbbbe21e0d	k__Fungi	0	0	0	0.0506332	0	0	0
bf3c2e2ca532b6183f2b1985c37af2e4	k__Fungi;p__Basidiomycota;c__Tremellomycetes;o__Tremellales;f__Rhynchogastremataceae;g__Papiliotrema;s__Papiliotrema_frias	0	0	0.0054609	0.00366023	0	0	0
bf4fdc402891f35484f96ed2bd03c48e	k__Fungi	0	0	0	0	0	0.0320963	0
bf6d9148d35f87a8fb96f5d5c7dffa32	k__Fungi;p__Ascomycota;c__Saccharomycetes;o__Saccharomycetales;f__Saccharomycetales_fam_Incertae_sedis;g__Starmerella	0	0	0	0	0	0.0160481	0
bf84ad9120e921adf27ff22356b3ea13	k__Fungi;p__Basidiomycota;c__Agaricomycetes;o__Hymenochaetales;f__Schizoporaceae;g__Hyphodontia;s__Hyphodontia_subalutacea	0	0	0	0.0109807	0	0	0
bfa181e0d12ee6084a26cdcb63d7920f	k__Fungi;p__Ascomycota;c__Eurotiomycetes;o__Chaetothyriales	0	0	0	0.0134209	0	0	0
bfa302fdfed2f1724de7f501797f7c0a	k__Fungi;p__Ascomycota	0	0	0	0	0	0.0160481	0
bfcd62d1b2954969dfaeb2fc38f6173c	k__Fungi;p__Ascomycota;c__Eurotiomycetes;o__Eurotiales;f__Aspergillaceae;g__Penicillium	0	0	0.0194165	0	0	0	0
c00094c5f6e1f66cdc65235cab1e9021	k__Fungi;p__Ascomycota;c__Dothideomycetes;o__Pleosporales;f__Didymellaceae	0	0	0	0.0128108	0	0	0
c008a85549dcdaad1ff567b4a4a2b67a	k__Fungi;p__Ascomycota;c__Taphrinomycetes;o__Taphrinales;f__Taphrinaceae;g__Taphrina;s__Taphrina_communis	0	0	0	0.0616139	0.128226	0	0
c046961cdfb2630874f432966daba10a	k__Fungi	0	0	0	0.00305019	0	0	0
c07edf9fe197dac17bd3f0f447c1903e	k__Fungi	0	0	0	0.00549035	0	0	0
c0a198d3240612550a83e0ce35d5545f	k__Fungi;p__Basidiomycota;c__Agaricomycetes;o__Hymenochaetales;f__Hymenochaetales_fam_Incertae_sedis;g__Peniophorella;s__Peniophorella_subpraetermissa	0.0706381	0	0	0	0	0	0
c0a19fa418301458749a61bacd0f3888	k__Fungi	0	0	0	0	0	0.0200602	0
c10795d4e5bec76a5399ae2e88f9da33	k__Fungi;p__Ascomycota;c__Dothideomycetes;o__Pleosporales;f__Lentitheciaceae;g__Keissleriella;s__Keissleriella_rosarum	0	0	0	0	0	0	0.659631
c10cbd3b98eb6c881388fef6eb8da803	k__Fungi;p__Basidiomycota;c__Agaricomycetes;o__Polyporales;f__Phanerochaetaceae;g__Hyphodermella	0.0932785	0	0	0	0	0	0
c11867a75a641de35df4d34a54e1cca7	k__Fungi;p__Ascomycota;c__Leotiomycetes;o__Helotiales	0.00815055	0	0	0	0	0	0
c1581a5994f7ab7e37a5f8257148bf03	k__Fungi	0	0	0	0	0	0	0.307828
c164f5b7dad02414dd1d80032e880b8b	k__Fungi	0	0	0	0.0323321	0	0	0
c18700fa46e30a13704473da78ae2b43	k__Fungi;p__Basidiomycota;c__Agaricomycetes;o__Agaricales;f__Tricholomataceae;g__Ampulloclitocybe;s__Ampulloclitocybe_clavipes	0.0579595	0	0	0	0	0	0
c18a083a1ea7feee427613517bd3c08c	k__Fungi	0	0	0	0.015861	0	0	0
c1912ea53ca14de4a51a6b549b58ed14	k__Fungi;p__Ascomycota;c__Saccharomycetes;o__Saccharomycetales;f__Metschnikowiaceae;g__Metschnikowia;s__Metschnikowia_rubicola	0	0.195933	0	0	0	0	0
c1ed637b068ec1ae35761ae587061e72	k__Fungi;p__Ascomycota;c__Eurotiomycetes;o__Chaetothyriales	0	0	0.0394398	0	0	0	0
c2287045c6b8b48d7b89aa6f44d9bb56	k__Fungi;p__Basidiomycota;c__Agaricomycetes;o__Russulales;f__Peniophoraceae;g__Peniophora	0	0	0	0.0768649	0.101083	0	0
c2394834c6297ca85cd64a6ed81f94e7	k__Fungi;p__Ascomycota;c__Saccharomycetes;o__Saccharomycetales;f__Saccharomycetaceae;g__Lachancea;s__Lachancea_kluyveri	0	0.0144291	0.0400466	0	0	0	0
c23c4b9b903c89f3eaf41f611b481d6f	k__Fungi;p__Ascomycota;c__Dothideomycetes;o__Capnodiales;f__Mycosphaerellaceae;g__Ramularia	0	0	0	0	0	2.17854	7.38786
c265f4bcf102c93dc71028b038c72fe1	k__Fungi;p__Basidiomycota;c__Tremellomycetes;o__Filobasidiales;f__Filobasidiaceae;g__Filobasidium	0	0	0	1.88258	0	0	0
c2863b3c29244263ce05709dcffe6410	k__Fungi	0	0	0	0.0176911	0	0	0
c28b4f57a2f598687487fb3cdebf9e36	k__Fungi;p__Basidiomycota;c__Agaricomycetes;o__Agaricales;f__Physalacriaceae;g__Armillaria;s__Armillaria_borealis	0	0	0	0.0128108	0	0	0
c2c7814b7a7fc0ae968cb321674516db	k__Fungi;p__Basidiomycota;c__Agaricomycetes;o__Hymenochaetales;f__Rickenellaceae;g__Sidera;s__Sidera_vulgaris	0	0	0	0	0.0318224	0	0
c2e34b330d12bf8deb22606276f7d02a	k__Fungi;p__Basidiomycota;c__Agaricomycetes;o__Polyporales;f__Steccherinaceae;g__Odonticium;s__Odonticium_septocystidia	0	0	0.0139556	0	0	0	0
c36ab498984556d0fc619e5487b89f09	k__Fungi;p__Basidiomycota;c__Agaricomycetes;o__Russulales;f__Peniophoraceae;g__Peniophora;s__Peniophora_versiformis	0	0	0	0	0.0683246	0	0
c37d2fcb1fd207c3c3d9cd527872916f	k__Fungi;p__Ascomycota;c__Leotiomycetes;o__Rhytismatales;f__Rhytismataceae;g__Lophodermium;s__Lophodermium_conigenum	0	0	0	0.136039	0	0	0
c38079c65a2d740fdce44ca34e461fe0	k__Fungi;p__Ascomycota;c__Sordariomycetes;o__Hypocreales;f__Nectriaceae;g__Thyronectria;s__Thyronectria_quercicola	0	0	0.0485413	0	0	0	0
c38550fa12f414be3b8fa2389aea9b74	k__Fungi;p__Ascomycota;c__Pezizomycetes;o__Pezizales;f__Pezizaceae;g__Iodophanus;s__Iodophanus_testaceus	0	0	0.0351925	0	0	0	0
c3b9fb44eda018c4294ffb86125ed311	k__Fungi;p__Ascomycota;c__Dothideomycetes;o__Capnodiales;f__Teratosphaeriaceae;g__Constantinomyces;s__unidentified	0	0	0	0	0.107635	0	0
c3ba9ff095a2aad9a0209a65d00f9546	k__Fungi;p__Ascomycota;c__Dothideomycetes;o__Pleosporales;f__Leptosphaeriaceae;g__Subplenodomus;s__Subplenodomus_iridicola	0	0	0.106791	0	0	0	0
c3bfe7cbacc888189dc9d6a75927f99d	k__Fungi	0.0190179	0	0	0	0	0	0
c3cb00e62dfc4cfa75b392f4f629285b	k__Fungi	0	0	0	0	0	0.0280843	0
c3d5e50d7aa1cef0abc7adcb529923a0	k__Fungi	0	0	0	0.132378	0	0	0
c3e38ed4a32e73e63fa7805fda06d642	k__Fungi	0	0	0	0.0402626	0	0	0
c41d5808f18c710feba245d0987ebf28	k__Fungi;p__Ascomycota;c__Sordariomycetes;o__Hypocreales;f__Nectriaceae	0	0	0.0188098	0	0	0	0
c43a8e0b7917fa030e7fa70a29ddda58	k__Fungi;p__Ascomycota;c__Eurotiomycetes;o__Eurotiales;f__Aspergillaceae;g__Penicillium	0.00724493	0	0	0	0	0	0
c44f8ebc14faaabd5376d3c004f0eb54	k__Fungi	0	0	0	0	0	0.0160481	0
c465980ce0cea4dc376a574970203313	k__Fungi;p__Ascomycota;c__Dothideomycetes;o__Pleosporales;f__Didymellaceae;g__Didymella	0	0	0	0	0	1.17151	1.62709
c4889fa20ab69b93c0318f62247b074b	k__Fungi	0.0525258	0	0	0	0	0	0
c4a4b70d475d683fcb68bcd7576cc684	k__Fungi	0	0	1.85003	0.131768	0	0	0
c4ec8fc1fa85ebaedabbb226c60fb396	k__Fungi;p__Basidiomycota;c__Agaricomycetes;o__Cantharellales;f__Ceratobasidiaceae	0.0153955	0	0	0.016471	0	0	0
c4f249136125f11b1296d3da568d9fcf	k__Fungi;p__Ascomycota;c__Dothideomycetes;o__Dothideales;f__Dothioraceae;g__Dothiora	0	0	0	0.00488031	0	0	0
c4f3ff025e7d764362a8ea51c14fe947	k__Fungi	0	0	0	0	0	0.0200602	0
c4f5d045ccf59f0a6cc5d37089e3f003	k__Fungi	0	0	0	2.55484	0	0	0
c52b0d86c24210204745dd32a6fc59b2	k__Fungi;p__Basidiomycota;c__Agaricomycetes;o__Russulales;f__Peniophoraceae;g__Peniophora;s__Peniophora_erikssonii	0.0335078	0	0	0	0	0	0
c58805e7f254ea8e6b5755265d0b602d	k__Fungi	0	0	0	0.00366023	0	0	0
c5887947c7f43f81f6df33f6cf5d9898	k__Fungi;p__Ascomycota;c__Sordariomycetes;o__Hypocreales;f__Hypocreales_fam_Incertae_sedis;g__Acremonium	0.00905617	0	0	0	0	0	0
c595dcbe3fdb8a9d28e649f9feb7969b	k__Fungi;p__Basidiomycota;c__Agaricomycetes;o__Trechisporales;f__Hydnodontaceae;g__Trechispora	0.0108674	0	0	0	0	0	0
c59eddddb9ab7cbe3d01f00529046125	k__Fungi;p__Ascomycota;c__Leotiomycetes;o__Helotiales;f__Dermateaceae;g__Mollisia;s__Mollisia_cinerea	0.0534314	0	0	0	0	0	0
c5adaccc2fb1877e259850298fd90c68	k__Fungi;p__Basidiomycota;c__Agaricomycetes;o__Agaricales;f__Tricholomataceae;g__Lepista;s__Lepista_glaucocana	0	0	0	0.016471	0	0	0
c5b989f8342fb68879caeab6ba5ef322	k__Fungi	0	0	0	0	0	0.0641926	0
c5f09792285b164f42f4384bc29c8d4f	k__Fungi;p__Basidiomycota;c__Tremellomycetes;o__Tremellales;f__Bulleribasidiaceae;g__Vishniacozyma;s__Vishniacozyma_victoriae	0	0	0	0	0	0	0.967458
c5f24594cf7e81c666461088ddd20b35	k__Fungi	0	0	0	0.00671043	0	0	0
c62738a985703dca1af1f1415fcb2f52	k__Fungi;p__Ascomycota	0	0	2.20863	1.01998	0	0	0
c62f87da8204febc9001b9bb5add21ab	k__Fungi	0.00815055	0	0	0	0	0	0
c638e52e274c2e1d7612bc1f37128e19	k__Fungi	0.030791	0	0	0	0	0	0
c6b96304490cd4275261fe53efb60389	k__Fungi;p__Basidiomycota;c__Agaricomycetes;o__Agaricales;f__Schizophyllaceae;g__Schizophyllum;s__Schizophyllum_amplum	0	0	0.0145624	0	0	0	0
c6e08906bce26a8d88bb03fa2298bb55	k__Fungi;p__Ascomycota	0	0	0.0388331	0	0	0	0
c6e3619fdb9cf6643e420bd0f9fbd762	k__Fungi	0	0	0.0018203	0	0	0	0
c6ee0e5f624cc373be3dcfb180340394	k__Fungi;p__Basidiomycota;c__Agaricomycetes;o__Hymenochaetales;f__Hymenochaetaceae;g__Fuscoporia;s__Fuscoporia_ferruginosa	0.0344134	0	0.0175962	0	0	0	0
c6f514e02a209ad2f79a05c1631d3531	k__Fungi;p__Basidiomycota;c__Agaricomycetes;o__Russulales;f__Stereaceae;g__Stereum;s__Stereum_subtomentosum	0	0	0	0	0.0561572	0	0
c701a816690dd3e1cd50554ce43ea3f6	k__Fungi;p__Ascomycota;c__Leotiomycetes;o__Helotiales	0	0	0	0.031112	0	0	0
c744c0541729f0bbe658021f833a8a15	k__Fungi	0.0335078	0	0	0	0.332263	0	0
c7533053231b7915e1f985a9d1deee7a	k__Fungi	0.105957	0.128343	0.0746323	0	0	0	0
c769982dc1754e766ba93b72ecdbea87	k__Fungi	0	0	0	0	0	0	0.615655
c776867615b02d8630735bcf435236be	k__Fungi	0	0	0	0.213514	0	0	0
c78c08ab10b2e76aa3afe9f71ecb852f	k__Fungi;p__Basidiomycota;c__Agaricomycetes;o__Polyporales	0	0	0	0	0.0851717	0	0
c78c3e57f02b5c5a60357991b271e90c	k__Fungi;p__Ascomycota;c__Eurotiomycetes;o__Phaeomoniellales;f__Phaeomoniellaceae	0.0262629	0	0	0	0	0	0
c7ae8ba88a6cf53f920eff44798463a5	k__Fungi	0	0	0	0	0	0.0601805	0
c7b3cc0ba43b536de02f7d410d476ab1	k__Fungi	0	0	0	0	0	0.0280843	0
c7b3db0b9640ea625510c10cb3792cff	k__Fungi	0.00905617	0	0	0	0	0	0
c7cf832cb438c107fd56d32c518b5a40	k__Fungi;p__Basidiomycota;c__Agaricomycetes;o__Russulales;f__Stereaceae;g__Stereum;s__Stereum_sanguinolentum	0	0	0	0.0140309	0	0	0
c7dec79350f6b9365acd5c63c908c639	k__Fungi	0	0	0	0	0.0645807	0	0
c7f03f37f6a24742285166957f4c06b0	k__Fungi	0	0	0	0	0	0.0682046	0
c7f75be4e2c71bbfe9bdc9ae38e82e1c	k__Fungi	0	0.00607543	0	0	0	0	0
c81565d3ab71bf1b3870e2284e2345a5	k__Fungi	0	0	0	0	0	0.0200602	0
c8621bdd658f822cbfabbeacc7fca5ac	k__Fungi	0	0	0	0	0	0.0641926	0
c86380bc9c897586d0f3c274ef097d1d	k__Fungi;p__Basidiomycota;c__Agaricomycetes;o__Cantharellales	0.00724493	0	0	0	0	0	0
c8825710c3da2b776e78a78fb4e45d9b	k__Fungi;p__Ascomycota	0	0	0	0.0079305	0	0	0
c8b237bad8a28c22a755d74ecd022ea6	k__Fungi;p__Basidiomycota;c__Agaricomycetes;o__Corticiales;f__Vuilleminiaceae;g__Vuilleminia;s__Vuilleminia_pseudocystidiata	0.136748	0	0.0254842	0	0.0664526	0	0
c8c5a5aa9bb6692991d1aa34169ebe39	k__Fungi;p__Basidiomycota;c__Agaricomycetes;o__Polyporales;f__Fomitopsidaceae;g__Brunneoporus;s__Brunneoporus_cyclopis	0	0	0	0.0195212	0	0	0
c8ea85ce64ad588b6a3c1ec10884b970	k__Fungi;p__Basidiomycota;c__Agaricomycetes;o__Agaricales;f__Marasmiaceae;g__Crinipellis;s__Crinipellis_scabella	0.0489033	0	0.0279113	0	0	0	0
c8f51db7fa52019e017e046203560dec	k__Fungi	0	0	0	0.121398	0	0	0
c8f95b7865750bd2d229916f4aeb88a9	k__Fungi	0	0	0	0.0561236	0	0	0
c91cd2ba1ce8b94f30bf50268a2bea79	k__Fungi	0	0	0	0	0.0870436	0	0
c923003ff0c7a6bf72015da325cb4136	k__Fungi	0	0	0	0.145799	0	0	0
c93dde980b53badb973ed56a22f9e8a9	k__Fungi;p__Basidiomycota;c__Agaricomycetes	0.00724493	0	0	0	0	0	0
c97e5664680c2362d700b5e8fc615f95	k__Fungi;p__Ascomycota;c__Taphrinomycetes;o__Taphrinales;f__Taphrinaceae;g__Taphrina;s__Taphrina_carpini	0	0	0	0.706425	0.0692605	0	0
c98134eb42009bf80d4e3a4a5fe72c22	k__Fungi;p__Basidiomycota;c__Agaricomycetes;o__Polyporales;f__Steccherinaceae;g__Steccherinum;s__Steccherinum_ochraceum	0.150332	0	0	0	0	0	0
c9ce045aef20fc503cc87a2bd9d54a17	k__Fungi;p__Ascomycota	0	0	0	0.00915058	0	0	0
ca1979cb08ef301decb08beb1aeb5fae	k__Fungi	0	0	0	0	0.0842357	0	0
ca3a319ece90816669259ca212fbdb8c	k__Fungi;p__Ascomycota;c__Dothideomycetes;o__Pleosporales;f__Didymellaceae;g__Neoascochyta	0.153955	0	0.443546	0.0597838	0	0	0
ca4815d7767efcdb7655d572d713a2a1	k__Fungi;p__Basidiomycota	0.22731	0	0	0	0	0	0
ca5facff8b639196c39f2e8052be19d3	k__Fungi;p__Ascomycota;c__Dothideomycetes;o__Capnodiales;f__Extremaceae	0	0	0	0.0189112	0	0	0
ca9c8459e71427609bc48debb35cd025	k__Fungi;p__Basidiomycota;c__Agaricostilbomycetes;o__Agaricostilbales;f__Kondoaceae;g__Kondoa;s__Kondoa_aeria	0.0443752	0	0	0	0	0	0
ca9e64c40de79345df37bf36b292161e	k__Fungi;p__Ascomycota;c__Dothideomycetes;o__Capnodiales;f__Neodevriesiaceae;g__Neodevriesia;s__Neodevriesia_poagena	0	0	0	0.0268417	0	0	0
caa889622e8c08b721e9b02cac30caa4	k__Fungi	0	0.0311366	0	0	0	0	0
cb1e2f01cd916118411db94c59ab3fbb	k__Fungi;p__Ascomycota;c__Sordariomycetes	0	0	0	0.0549035	0	0	0
cb2a8c2de88d8903f1075e4e897d47bb	k__Fungi;p__Basidiomycota;c__Agaricomycetes;o__Agaricales;f__Strophariaceae;g__Phaeomarasmius;s__Phaeomarasmius_erinaceus	0.042564	0	0.0357992	0	0	0	0
cb2ae7c617a311882d4c039c57f8dda0	k__Fungi	0	0	0	0	0.200294	0	0
cb4bc062fbc99b3a5727d61257fdd8c6	k__Fungi	0	0	0	0	0	0.0120361	0
cb58da16363782aaea7ea09ed094f288	k__Fungi	0	0	0	0	0.0608369	0	0
cb8581ad4fb181aa504656f3083a8b03	k__Fungi;p__Basidiomycota	0	0	0.0254842	0	0	0	0
cbc6847e14b21d8de363b79d51952913	k__Fungi;p__Basidiomycota;c__Agaricomycetes;o__Hymenochaetales;f__Schizoporaceae;g__Lyomyces;s__unidentified	0	0	0	0.00305019	0	0	0
cbd9835b14336c9c8da0fb2e91159316	k__Fungi;p__Basidiomycota;c__Agaricomycetes;o__Polyporales;f__Meruliaceae;g__Phlebia;s__Phlebia_tremellosa	0	0	0	0.0170811	0	0	0
cbe2778566606d4972ca535b033c9c22	k__Fungi	0	0	0	0	0.109506	0	0
cc02677203cd7c994f010bda18fd6dc5	k__Fungi	0	0	0.0594631	0	0	0	0
cc1598789c3e83eacab3db4a568e3c85	k__Fungi	0	0	0	0	0	0.136409	0
cc4115755e604954175fa2a5be2e8aba	k__Fungi	0.00724493	0	0	0	0	0	0
cc78d249a2d7e3303334bcf534862e1a	k__Fungi;p__Basidiomycota;c__Agaricomycetes;o__Polyporales;f__Steccherinaceae;g__Ceriporiopsis;s__Ceriporiopsis_gilvescens	0.00996178	0	0	0	0	0	0
cc7db5b8777c101c358aa882d0932f2f	k__Fungi;p__Basidiomycota;c__Agaricomycetes	0.011773	0	0	0	0	0	0
cc8c0d85db84a21436785610c2b0ef04	k__Fungi;p__Basidiomycota;c__Agaricomycetes;o__Russulales;f__Stereaceae;g__Stereum;s__Stereum_subtomentosum	0	0	0.13895	0	0	0	0
cce30e94e893de3c69c441af6b29fe05	k__Fungi;p__Ascomycota;c__Dothideomycetes;o__Capnodiales;f__Extremaceae	0	0	0	0.0207413	0	0	0
cce3ca51654154ed59e7d2b7d13e150c	k__Fungi	0	0	0	0	0	0	0.131926
ccfe3b2ba1c18639c40c02153e35d566	k__Fungi	0.0199236	0.02658	0	0.0225714	0.040246	0	0
cd08872b9abafe205b6ce8f590e6403f	k__Fungi	0	0	0	0.0841854	0	0	0
cd25e7d4b406941b4f54af673ee57804	k__Fungi;p__Basidiomycota;c__Agaricomycetes;o__Polyporales;f__Meruliaceae;g__Phlebia	0.0950897	0	0	0	0	0	0
cd4389557a65bd7c69e611478fe496a9	k__Fungi;p__Ascomycota;c__Eurotiomycetes;o__Chaetothyriales;f__Trichomeriaceae;g__Knufia;s__Knufia_marmoricola	0	0	0	0	0.0627088	0	0
cd73105d5d9b1cead53cbbf79fa85c9d	k__Fungi	0	0	0	0	0	0.0401204	0
cdd5edd28bd7e148f8983dd2dd62b005	k__Fungi;p__Basidiomycota;c__Agaricomycetes;o__Hymenochaetales;f__Schizoporaceae;g__Xylodon;s__Xylodon_sambuci	0	0	0.00485413	0	0	0	0
cded62138bc34e452eb112577c26fb37	k__Fungi;p__Ascomycota;c__Dothideomycetes;o__Capnodiales;f__Cladosporiaceae;g__Cladosporium;s__Cladosporium_delicatulum	0	0	0	0	0	2.55567	2.72647
cdf59dd3880543721b463f32e7712a60	k__Fungi	0.190179	0	0	0	0	0	0
cdf82400ccf39222febb69c97cbdee5f	k__Fungi;p__Basidiomycota;c__Agaricomycetes;o__Hymenochaetales;f__Schizoporaceae;g__Xylodon;s__Xylodon_sambuci	0	0	0	0	0.0215269	0	0
ce03f497810d42bf45ea37f0d117c995	k__Fungi	0.260818	0	0	0	0	0	0
ce08cb1cbf301d49b980cb72b9d1d665	k__Fungi	0	0	0.0509684	0.0420927	0	0	0
ce2bf1c999cf14ed092104c252e98b0e	k__Fungi;p__Basidiomycota;c__Agaricomycetes;o__Agaricales;f__Tricholomataceae;g__Resupinatus;s__Resupinatus_rouxii	0.0298853	0	0.0139556	0	0	0	0
ce4222dfca07da2fa734b76b91106540	k__Fungi;p__Basidiomycota;c__Agaricomycetes;o__Agaricales;f__Physalacriaceae;g__Armillaria;s__Armillaria_borealis	0	0	0	0.0988263	0	0	0
ce7499105fd5363971d9264a2733032d	k__Fungi;p__Basidiomycota;c__Malasseziomycetes;o__Malasseziales;f__Malasseziaceae;g__Malassezia;s__Malassezia_globosa	0	0	0	0	0.0421179	0	0
ce7f0286fda09e4171c8a936fd9699e8	k__Fungi;p__Basidiomycota;c__Agaricomycetes;o__Atheliales;f__Atheliaceae;g__Athelia;s__unidentified	0.0244516	0	0.0697782	0	0	0	0
cf645eb441f419ab7338e2977da905cb	k__Fungi	0	0	0	0	0	1.19157	0
cf9b568f7127a9098dbdd5ee46e6fe16	k__Fungi;p__Ascomycota;c__Dothideomycetes;o__Dothideales;f__Dothioraceae;g__Hormonema;s__Hormonema_macrosporum	0.00905617	0	0.0855541	0	0	0	0
cfa41cb4d2ab62f3c02ddbb7448ef348	k__Fungi;p__Ascomycota;c__Dothideomycetes;o__Pleosporales;f__Didymellaceae;g__Epicoccum;s__Epicoccum_dendrobii	0	0	0	0	0	0.296891	0
cfde4209da7324e2e2cfd1bfe35b0922	k__Fungi	0	0	0.0406534	0	0	0	0
cfffb89fa1c3b57bcef53ba353e7382a	k__Fungi	0	0	0.0139556	0	0	0	0
cfffdff46255f2933e50b77d16ff2f6c	k__Fungi;p__Ascomycota;c__Dothideomycetes;o__Myriangiales	0	0	0	0.0237915	0	0	0
d02757354c357e8b4d0b6c21ef9f8ca6	k__Fungi;p__Ascomycota;c__Dothideomycetes;o__Capnodiales	0	0	0.0503616	0	0	0	0
d02ca0a081a8af86615c40a8a23c4003	k__Fungi;p__Ascomycota;c__Saccharomycetes;o__Saccharomycetales;f__Saccharomycetaceae;g__Lachancea	0	0	0.100116	0	0	0	0
d071dfc80a4735991dd8a03341561113	k__Fungi;p__Ascomycota;c__Sordariomycetes;o__Hypocreales	0	0	0	0	0.0121674	0	0
d08fa28dee64e0288b99fa3680f76d2f	k__Fungi;p__Ascomycota;c__Sordariomycetes;o__Hypocreales;f__Hypocreales_fam_Incertae_sedis;g__Sarocladium;s__Sarocladium_summerbellii	0	0	0.0406534	0.0274517	0.0365022	0	0
d0910f6bbd5bd024b4e5235ae78bb5ef	k__Fungi	0	0	0	0.125058	0	0	0
d094c44f6f8319a8059371e879c1fb08	k__Fungi	0	0	0.0521819	0	0	0	0
d0a58d0834a2fa6122d9d6a2918aff50	k__Fungi	0	0	0	0	0	0.324975	0
d0b1560f51d73fdc4fb2dc054416540f	k__Fungi	0	0	0	0.015861	0	0	0
d0c44aad583a696eac7685264bdc4f0e	k__Fungi	0	0	0	0.347112	0	0	0
d0c996cc75f03b47f31f97b37f6dc43e	k__Fungi;p__Ascomycota;c__Dothideomycetes;o__Dothideales	0.150332	0	0	0	0	0	0
d0f6b59508e7f4c6121e02ab1fb15b98	k__Fungi	0.06611	0	0	0	0	0	0
d11985e908a8728ecb4897af310d868d	k__Fungi;p__Ascomycota;c__Saccharomycetes;o__Saccharomycetales;f__Saccharomycetaceae;g__Citeromyces;s__Citeromyces_nyonsensis	0	0	0	0	0	0.0481444	0
d12c62f7ef80305e127ccc8363457b10	k__Fungi	0	0.0394903	0	0	0	0	0
d157566a2394db7581f74c64fe3afe9e	k__Fungi;p__Basidiomycota;c__Agaricomycetes;o__Polyporales;f__Phanerochaetaceae;g__Hyphodermella	0	0	0.0430804	0.0250116	0	0	0
d1656c367d60afb0bb72a50e84966622	k__Fungi	0	0	0	0	0	0.0682046	0
d1ae402cc9032afde8bd9cb7ecdda958	k__Fungi	0	0	0	0	0	0.0481444	0
d1c02c6f1d81f52325ba4a14d70a8738	k__Fungi;p__Ascomycota;c__Dothideomycetes;o__Capnodiales	0	0	0.028518	0	0	0	0
d1e2fad0fec02147dd2ebe62ea926a7e	k__Fungi;p__Ascomycota;c__Dothideomycetes;o__Pleosporales;f__Phaeosphaeriaceae;g__Phaeosphaeria;s__Phaeosphaeria_caricicola	0	0	0	0.0390425	0	0	0
d1e3b048376d7af7781949b08d5fe7c5	k__Fungi;p__Ascomycota;c__Sordariomycetes;o__Diaporthales;f__Valsaceae;g__Cytospora;s__Cytospora_predappioensis	0.0126786	0	0	0	0	0	0
d1f7edabe7155b980bf380c75bf5566f	k__Fungi	0.00724493	0	0	0	0	0	0
d20c00f2c8cebb1a26ab79aeb297e93a	k__Fungi;p__Basidiomycota;c__Malasseziomycetes;o__Malasseziales;f__Malasseziaceae;g__Malassezia	0	0	0	0	0.00187191	0	0
d2289fa897baf5d13a40cb3b07100ad1	k__Fungi;p__Basidiomycota;c__Agaricomycetes;o__Polyporales;f__Phanerochaetaceae;g__Phanerochaete;s__Phanerochaete_taiwaniana	0.0742606	0	0	0	0	0	0
d24919495eed18b96c12bc48165205f5	k__Fungi	6.45795	0	0.405927	0.345282	0	0	0
d274f077308558ba7ad2e9f847c054c6	k__Fungi;p__Ascomycota;c__Saccharomycetes;o__Saccharomycetales;f__Saccharomycetales_fam_Incertae_sedis;g__Candida;s__Candida_palmioleophila	0	0	0	0	0	0.0160481	0
d27e8dbfdd42f2fa5a9a901494e68759	k__Fungi;p__Ascomycota;c__Dothideomycetes;o__Capnodiales;f__Mycosphaerellaceae;g__Ramularia	0	0	0.124387	0.0616139	0	0	0
d2a053e3d9681874c967cd65d6a053b2	k__Fungi	0	0	0	0	0	0.0441324	0
d2a9064388edc2d903d10dac2c7d84c6	k__Fungi;p__Ascomycota;c__Sordariomycetes;o__Diaporthales;f__Valsaceae;g__Cytospora	0	0	0.0133489	0	0	0	0
d2c638782155a2add3709bf481afb067	k__Fungi;p__Basidiomycota;c__Tremellomycetes;o__Tremellales	0	0	0	0.00427027	0	0	0
d2ce1d4d8e0bdb955f287d34d4d1e2ea	k__Fungi	0	0	0	0.112247	0	0	0
d2d8fcca2a0fb8b8f8f0ec7650167808	k__Fungi	0.023546	0	0	0	0	0	0
d2ee089c728ff1f4d17814356e3e44de	k__Fungi;p__Ascomycota;c__Dothideomycetes;o__Capnodiales	0	0	0	0	0.0458617	0	0
d2fda63431e225ed47566120d64daa92	k__Fungi	0	0	0	0	0	0.0120361	0
d304fe144485da913f57906929ca7f29	k__Fungi	0	0	0	0	0	0.100301	0
d3067025e2b64125ab8518cd38fdc74c	k__Fungi	0	0	0	0.0170811	0.0524134	0	0
d30cc5b092c0234e1894c2ac92e0f35b	k__Fungi;p__Basidiomycota;c__Tremellomycetes;o__Filobasidiales;f__Filobasidiaceae;g__Filobasidium	0.0335078	0	0.0230571	2.99956	0.120738	0	0
d32ed16adf5b96ca6a3ce7acb892c4b6	k__Fungi;p__Basidiomycota;c__Tremellomycetes;o__Tremellales;f__Bulleribasidiaceae;g__Vishniacozyma;s__Vishniacozyma_victoriae	0	0	0.199626	0	0	0	0
d36a6cf035a20bc7903f681f6edd376b	k__Fungi;p__Ascomycota;c__Dothideomycetes;o__Capnodiales;f__Teratosphaeriaceae;g__Catenulostroma;s__Catenulostroma_hermanusense	0	0	0	0	0	0.0802407	0
d396dfbc552744d75350bc0511d82443	k__Fungi;p__Ascomycota;c__Dothideomycetes;o__Capnodiales;f__Teratosphaeriaceae;g__Teratosphaeria	0	0	0.117106	0	0	0	0
d3ae4bc12b043a3366050d8e67590586	k__Fungi;p__Basidiomycota;c__Agaricomycetes;o__Cantharellales;f__Cantharellales_fam_Incertae_sedis;g__Sistotrema;s__Sistotrema_brinkmannii	0.0226404	0	0	0	0	0	0
d3e54c3b24dcc58b72132c0a1ea5d9c3	k__Fungi;p__Basidiomycota;c__Agaricomycetes;o__Agaricales;f__Strophariaceae;g__Hypholoma;s__Hypholoma_fasciculare	0.042564	0	0	0	0	0	0
d41e3e9c2940db16331b087aa6f78efa	k__Fungi;p__Ascomycota;c__Sordariomycetes;o__Hypocreales;f__Hypocreales_fam_Incertae_sedis;g__Sarocladium	0	0	0	0.0079305	0	0	0
d425094385d85012ebca583193aaed1a	k__Fungi;p__Ascomycota;c__Dothideomycetes;o__Capnodiales	0	0	0	0.0176911	0	0	0
d4769823d0df13718df10062b425e77e	k__Fungi	0.00905617	0	0	0	0	0	0
d4801c4f362031938beb2320dc25a13b	k__Fungi;p__Basidiomycota;c__Agaricomycetes;o__Auriculariales;f__Auriculariaceae;g__Auricularia	0	0	0	0.0463629	0	0	0
d4b5de834871094025d788737ea3d728	k__Fungi;p__Ascomycota;c__Eurotiomycetes;o__Chaetothyriales	0	0	0.0242707	0.016471	0	0	0
d4c39c8a7817f6bc8c1d264be94cb4b7	k__Fungi	0	0	0	0.0183012	0	0	0
d4da5cd722a8c722689d83f8ca7a66ee	k__Fungi	0	0	0	0	0	0.0240722	0
d4ff2d07e6ee8673bd36efcbb798b281	k__Fungi	0	0	0	0	0	0.0280843	0
d54a35aee3c2e3d6630549a1311927cf	k__Fungi	0	0	0	0.0451429	0	0	0
d5501f8a5472d0c0706cd86aaad477d4	k__Fungi	0	0	0	0	0.569059	0	0
d55554286f7de1dcd32d6feecfa535f0	k__Fungi;p__Basidiomycota;c__Agaricostilbomycetes;o__Agaricostilbales;f__Kondoaceae;g__Kondoa;s__Kondoa_aeria	0	0	0	0	0	0.0481444	0
d583c009f47238c7e573a69832ba52fc	k__Fungi;p__Basidiomycota;c__Agaricomycetes;o__Polyporales;f__Meruliaceae;g__Phlebia	1.93077	0	0.331295	0.31905	0	0	0
d5a84432f659e6e289112a02c657f1c6	k__Fungi;p__Ascomycota;c__Dothideomycetes;o__Pleosporales;f__Phaeosphaeriaceae;g__Parastagonospora;s__Parastagonospora_caricis	0	0	0.0291248	0	0	0	0
d5ee2b4d239f0a52dc90a3d6e014c2e3	k__Fungi	0	0	0	0	0	0	0.219877
d5f418b110fb08d954009069c4d87c98	k__Fungi;p__Ascomycota;c__Dothideomycetes;o__Pleosporales;f__Didymellaceae;g__Ascochyta;s__Ascochyta_medicaginicola_var._macrospora	0	0	0	0.0195212	0	0	0
d614ad6144e9b88c5163c74c6b94b123	k__Fungi;p__Ascomycota;c__Leotiomycetes;o__Erysiphales;f__Erysiphaceae;g__Golovinomyces;s__Golovinomyces_sordidus	0	0	0	0	0	0.0441324	0
d61b49244875aaf73925219f2a74dd56	k__Fungi	0	0	0	0	0	0.0120361	0
d634cec7d391939961a5f7a8cdc8725f	k__Fungi	0	0	0	0.0134209	0	0	0
d636d068c7721755070ff01b65ae3d34	k__Fungi;p__Basidiomycota;c__Agaricomycetes;o__Polyporales;f__Phanerochaetaceae;g__Bjerkandera;s__Bjerkandera_adusta	0.205575	0	0.0843406	0.0951661	0.160984	0	0
d6386b6c2e94f3f72b2a0f25eb9ddb96	k__Fungi;p__Ascomycota;c__Dothideomycetes;o__Pleosporales;f__Pleosporaceae;g__Alternaria;s__Alternaria_chlamydospora	0	0.0121509	0	0	0	0	0
d6423c16648aaab7e0cb79fa409192dc	k__Fungi	0	0	0	0	0	0.0361083	0
d69af551ab2ab177f11850dc73d3bd4d	k__Fungi;p__Basidiomycota;c__Agaricomycetes;o__Russulales;f__Peniophoraceae;g__Peniophora	0.115013	0	0	0	0	0	0
d6acda94748df2df6beef4a7cd96cc4c	k__Fungi;p__Basidiomycota;c__Agaricomycetes;o__Russulales;f__Amylostereaceae;g__Amylostereum;s__Amylostereum_laevigatum	0	0	0	0.0268417	0	0	0
d6b6b6209f74708773da15555cdef4a7	k__Fungi	0	0	0	0.0695444	0	0	0
d6c62d680a6cec517dbd13dca3798ce5	k__Fungi;p__Ascomycota;c__Saccharomycetes;o__Saccharomycetales;f__Debaryomycetaceae;g__Hyphopichia;s__Hyphopichia_pseudoburtonii	0.0144899	0	0	0	0	0	0
d7061a2facc0ca62c23a431a7fef504b	k__Fungi;p__Ascomycota;c__Dothideomycetes;o__Capnodiales;f__Cladosporiaceae;g__Rachicladosporium	0	0	0	0	0	0.0120361	0
d706a385c5c29264e422e55a1edd4188	k__Fungi;p__Basidiomycota;c__Agaricomycetes;o__Polyporales;f__Irpicaceae;g__Irpex	0	0	0	0	0.174087	0	0
d731042bcb3d2182130182df66ca283c	k__Fungi;p__Basidiomycota;c__Agaricomycetes	0	0	0	0.0146409	0	0	0
d74f55364c79b7077c8878102cf0e11b	k__Fungi;p__Basidiomycota;c__Agaricomycetes;o__Polyporales	0.0652044	0	0.00849473	0.0189112	0	0	0
d76ad2952cefcce1168ac474ea4b8d3a	k__Fungi	0	0	0	0.00183012	0	0	0
d77a379001800d7c481a9e685baf9047	k__Fungi	0.00362247	0	0	0	0	0	0
d7a4b0797143c3f9cf10c5cf6131ac05	k__Fungi;p__Ascomycota;c__Dothideomycetes;o__Capnodiales	0	0	0	0.0213514	0	0	0
d7b2e5e378dcdb798df97f6b5cf50411	k__Fungi	0	0	0	0	0	0.208626	0
d7b9eef192f68c6dc79acaa7f386d276	k__Fungi	0	0	0	0.0201313	0	0	0
d7d61f3e6fa056c68cee7d84a35faf71	k__Fungi;p__Ascomycota;c__Sordariomycetes;o__Hypocreales;f__Clavicipitaceae;g__Claviceps	0	0	0	0.0518533	0	0	0
d7f4e8ade8ee0f9bd7269713a206ffa6	k__Fungi;p__Ascomycota;c__Dothideomycetes;o__Capnodiales;f__Cladosporiaceae;g__Cladosporium	0.0815055	0	0.0612834	0	0	0	0
d807ea67165e6269e15c9e315cb94f75	k__Fungi;p__Ascomycota;c__Dothideomycetes;o__Dothideales;f__Dothioraceae;g__Pringsheimia;s__Pringsheimia_euphorbiae	0.0869392	0	0	0	0	0	0
d80ab37141f5ef3c3847bd24923d9a20	k__Fungi	0	0	0.0479346	0.00427027	0	0	0
d81f35df872defe2649966ed09cd6c86	k__Fungi;p__Ascomycota;c__Saccharomycetes;o__Saccharomycetales;f__Pichiaceae;g__Pichia;s__Pichia_mandshurica	0	0	0	0	0	2.70812	0
d82499506a402a70e5a19762604451d1	k__Fungi	0.011773	0	0	0	0	0	0
d8297cf08269ddaca810fc146c0e64bb	k__Fungi;p__Ascomycota	0	0	0.0145624	0	0	0	0
d82a529de7554e76630a13863afce492	k__Fungi;p__Ascomycota;c__Leotiomycetes;o__Rhytismatales;f__Rhytismataceae	0	0	0	0.0103707	0	0	0
d83d48d95206d9a012c6592da2191dc9	k__Fungi	0	0	0	0.0262317	0	0	0
d87d83744cd5b04fe48ff5b5cf9f3a33	k__Fungi;p__Ascomycota;c__Arthoniomycetes;o__Lichenostigmatales;f__Phaeococcomycetaceae;g__Phaeococcomyces;s__unidentified	0.011773	0	0	0.0744247	0.770289	0	0
d87f47ce802c2a09037ddf792d622532	k__Fungi;p__Ascomycota;c__Dothideomycetes;o__Pleosporales	0	0	0	0	0	0.0882648	0
d89814acb1449868fea154e3c2e280c4	k__Fungi;p__Basidiomycota;c__Cystobasidiomycetes;o__Cystobasidiomycetes_ord_Incertae_sedis;f__Buckleyzymaceae;g__Buckleyzyma;s__Buckleyzyma_salicina	0	0	0	0	0	0.0240722	0
d89f1736bf76c63f8485fd139a6dc975	k__Fungi;p__Basidiomycota;c__Agaricomycetes;o__Hymenochaetales;f__Hymenochaetaceae;g__Fuscoporia;s__Fuscoporia_ferruginosa	0.0470921	0	0	0	0	0	0
d8bad8dcb8d2e650941612b503df9fff	k__Fungi	0	0	0	0	0	0	0.175901
d8d71a8e11251c6f806729d560163fc5	k__Fungi;p__Ascomycota;c__Dothideomycetes;o__Capnodiales;f__Mycosphaerellaceae	0	0	0	0	0	0.0561685	0.351803
d8d8f4ccbd23ef942be52216b8013461	k__Fungi;p__Basidiomycota;c__Tremellomycetes;o__Filobasidiales;f__Filobasidiaceae;g__Filobasidium;s__Filobasidium_wieringae	0.0670156	0	0.0169895	0.340402	0.0449257	0	0
d8f9d24bfd09e8cf003cf1f5cdf58680	k__Fungi	0.0335078	0	0	0	0	0	0
d930ee7524bfc508792c0f4a4dcdce93	k__Fungi;p__Basidiomycota;c__Agaricomycetes;o__Russulales;f__Stereaceae;g__Stereum;s__Stereum_hirsutum	0.077883	0	0	0	0	0	0
d93cf53774310741031c4a8b9a08c144	k__Fungi;p__Ascomycota;c__Dothideomycetes;o__Capnodiales;f__Extremaceae;g__Vermiconia	0	0	0	0	0.0140393	0	0
d986d4235b39f73b81610819d99521be	k__Fungi	0	0	0	0.0396525	0	0	0
d9af6a06c835ee30586218172549e1b6	k__Fungi	0	0	0	0.15373	0	0	0
d9b18bb2caab761c757aaefae819d919	k__Fungi;p__Ascomycota;c__Dothideomycetes;o__Myriangiales;f__unidentified;g__unidentified;s__unidentified	0	0	0	0.295259	0	0	0
d9b6cf0d21190d9265d2608ddfc71aef	k__Fungi;p__Basidiomycota;c__Agaricomycetes;o__Polyporales;f__Meruliaceae;g__Phlebia;s__Phlebia_rufa	0.28708	0	0.0291248	0.136649	0.190934	0	0
d9c651c7aebc81704857ea1b9eca3ff1	k__Fungi	0	0	0	0.0256216	0	0	0
d9d5c93587d25d7b5ec1f5acdfde39d6	k__Fungi;p__Basidiomycota;c__Agaricomycetes;o__Polyporales;f__Phanerochaetaceae;g__Phlebiopsis;s__Phlebiopsis_gigantea	0.0561482	0	0	0.0250116	0.0570931	0	0
d9eaee40445b7dd5599310cc3536f127	k__Fungi;p__Ascomycota;c__Sordariomycetes;o__Diaporthales;f__Diaporthaceae;g__Diaporthe	0	0	0.0151692	0	0	0	0
d9feede1a9ac2c34bdd99558431e0139	k__Fungi	0	0	0	0	0	0	0.0879507
da26ebb250be70e9496359cf7f1dee13	k__Fungi;p__Ascomycota;c__Saccharomycetes;o__Saccharomycetales;f__Metschnikowiaceae;g__Metschnikowia;s__Metschnikowia_shanxiensis	0.077883	0	0	0	0	0	0
da51d845c94b1d20fef9794d9b0137f2	k__Fungi;p__Ascomycota;c__Saccharomycetes;o__Saccharomycetales;f__Saccharomycodaceae;g__Hanseniaspora	0.187463	4.71225	0.2421	0.0969962	0.582163	0	0
da8b8a13b5d867dd1fc44bc765b10736	k__Fungi	0	0	1.01451	0	0	0	0
daa7a7f2fd4b2801411e7d200f5a8e3e	k__Fungi;p__Basidiomycota;c__Agaricomycetes;o__Trechisporales;f__Trechisporales_fam_Incertae_sedis;g__Sistotremastrum;s__Sistotremastrum_niveocremeum	0.0606763	0	0.0673511	0	0	0	0
dad805b567342adc8b807f756a280b15	k__Fungi	0	0	0	0.00732047	0	0	0
daf158aaab9175e5a1d1964b3b4fe1e3	k__Fungi;p__Ascomycota;c__Sordariomycetes;o__Xylariales;f__Hyponectriaceae;g__Monographella;s__Monographella_nivalis	0	0	0	0	0	0.0401204	0
dafc177f927ee95895c9f5e5f3ae1dda	k__Fungi;p__Ascomycota;c__Dothideomycetes	0	0	0	0	0	0	0.219877
db09a6fc61198bb3c1f9a04b8ca19294	k__Fungi;p__Ascomycota;c__Arthoniomycetes;o__Lichenostigmatales;f__Phaeococcomycetaceae;g__Phaeococcomyces;s__Phaeococcomyces_mexicanus	0	0	0	0	0.0187191	0	0
db10384d29026605e54baac0e53b4379	k__Fungi	0	0	0	0.0231815	0	0	0
db2e267ab981eaa65ff2ff5da06867a7	k__Fungi	0	0	0	0.0109807	0	0	0
db5a872465bbc22e28b4f311e2c6a197	k__Fungi;p__Ascomycota;c__Dothideomycetes;o__Capnodiales;f__Cladosporiaceae;g__Cladosporium;s__Cladosporium_austrohemisphaericum	0	0	0	0.00732047	0	0	0
db719037172a390227e58662250c8a93	k__Fungi	0	0	0	0	0.998662	0	0
db7c86ccabc6e4445778e1a84b4db78f	k__Fungi;p__Ascomycota;c__Saccharomycetes;o__Saccharomycetales;f__Metschnikowiaceae;g__Metschnikowia;s__Metschnikowia_shanxiensis	0	0.604505	0	0	0	0	0
dba80fae102a405f6b12eff461ff9386	k__Fungi;p__Ascomycota;c__Leotiomycetes;o__Helotiales;f__Helotiales_fam_Incertae_sedis;g__Cadophora;s__Cadophora_luteo-olivacea	0.00996178	0	0	0	0	0	0
dbab15ae4c0ded2cef1c177c79c60c19	k__Fungi;p__Ascomycota;c__Saccharomycetes;o__Saccharomycetales;f__Metschnikowiaceae;g__Metschnikowia	0	0	0	0.0756448	0	0	0
dbc6ef233cf80c23500d3b5408fb5f49	k__Fungi;p__Ascomycota;c__Leotiomycetes;o__Erysiphales;f__Erysiphaceae	0.0144899	0	0	0.255606	0.356598	0	0
dbcaa66f1044c37821cf7e5d84280e83	k__Fungi;p__Ascomycota;c__Dothideomycetes;o__Capnodiales	0.302476	0	0.226324	0.676533	0.306993	0	0
dbe24fa667e0675e036940a8cc8ec16a	k__Fungi;p__Basidiomycota;c__Agaricomycetes;o__Polyporales	0	0	0	0.00854054	0	0	0
dc11ac81f44d72e5a38094ff2721d141	k__Fungi;p__Ascomycota;c__Dothideomycetes;o__Pleosporales;f__Pleosporaceae;g__Stemphylium	0	0	0	0	0.0673886	0	0
dc1c99460ced4f09b1282a27cc3d506a	k__Fungi;p__Ascomycota;c__Dothideomycetes;o__Capnodiales	0	0	0	0.0140309	0	0	0
dc1d3810957761d5b09a4d8a142c0764	k__Fungi;p__Ascomycota;c__Dothideomycetes;o__Pleosporales;f__Pleosporaceae;g__Alternaria	0	0	0	0	0	0.513541	0.307828
dc245f7bfe4038b33bd2f70b99cb9209	k__Fungi;p__Ascomycota;c__Leotiomycetes;o__Helotiales;f__Helotiales_fam_Incertae_sedis;g__Cadophora;s__Cadophora_malorum	0	0	0	0	0.0486695	0	0
dc2b8864df6b64f888ac14c257309823	k__Fungi;p__Basidiomycota;c__Agaricomycetes;o__Auriculariales;f__Exidiaceae;g__Exidia;s__Exidia_saccharina	0.0452808	0	0	0	0	0	0
dc46f61aa353afbe8ae5c5dba9b6b7cc	k__Fungi;p__Basidiomycota;c__Agaricomycetes	0	0	0	0	0.0570931	0	0
dc61411454e19ff886c822f21dd6e0ed	k__Fungi	0	0	0.0109218	0	0	0	0
dc63a565cc29a4b6a1074266694ae5c8	k__Fungi	0	0	0	0.046973	0	0	0
dc6f2255d3721e0353b76976f245d5aa	k__Fungi;p__Ascomycota;c__Dothideomycetes;o__Capnodiales;f__Cladosporiaceae;g__Cladosporium	0.0190179	0	0	0	0	0	0
dce4d328fb6ba07fea0fe10a6ea62c77	k__Fungi	0	0	0	0	0	0.0120361	0
dceca4de6e96a35a18b76513c4368b57	k__Fungi	0	0	0	0	0	0.00802407	0
dcfc3c5cbcbea8957c44da6e325dc8b7	k__Fungi	0.0344134	0	0	0	0	0	0
dcff71430ccf63a8a71995327576c793	k__Fungi;p__Ascomycota;c__Dothideomycetes;o__Capnodiales;f__Dissoconiaceae;g__Dissoconium;s__Dissoconium_aciculare	0	0	0	0	0	0.0521565	0
dd0eccf2c0307d90d5913654c279ed56	k__Fungi;p__Ascomycota;c__Dothideomycetes;o__Capnodiales;f__Mycosphaerellaceae	0	0	0	0.015251	0	0	0
dd25b2dcb7b0dc30bf95581036a90a68	k__Fungi;p__Ascomycota;c__Dothideomycetes;o__Capnodiales	0	0	0	0	0.0917234	0	0
dd4247ebaf8ff69b7ca4680e9ae0b812	k__Fungi;p__Basidiomycota;c__Agaricomycetes;o__Polyporales;f__Phanerochaetaceae;g__Phanerochaete	0.0163011	0	0.0230571	0	0	0	0
dd44af4cf8a57ddc73f213fbf17f5591	k__Fungi	0	0	0	0	0	0.0441324	0
dd67cd12c4bea30f446f8d38b4cd2341	k__Fungi;p__Ascomycota;c__Dothideomycetes;o__Pleosporales;f__Lentitheciaceae;g__Keissleriella;s__Keissleriella_rosarum	0	0	0	0	0	0.0441324	0
dd6a4961d4ebc68eab315f029b6cc612	k__Fungi	0	0	0	0	0	0.0762287	0
dd9630d1023f4a86607610fbd410544a	k__Fungi;p__Ascomycota;c__Eurotiomycetes;o__Chaetothyriales	0	0	0.0212368	0	0	0	0
ddb20c78b81396f70d3fa665e7cd3859	k__Fungi	0	0	0	0	0	0.0120361	0
ddbe274c2e42da5e0ebfa04bd90c4563	k__Fungi	0	0	0	0	0	0.144433	0
dde716b0c8ac4c4775a272d66741e1bb	k__Fungi;p__Ascomycota;c__Saccharomycetes;o__Saccharomycetales;f__Pichiaceae;g__Kregervanrija;s__Kregervanrija_fluxuum	0	0	0	0	0	0.0922768	0
ddf0fe9e758fa00306fdf396dd40c38c	k__Fungi;p__Ascomycota;c__Dothideomycetes;o__Capnodiales;f__Mycosphaerellaceae	0	0	0.0115286	0	0	0	0
de474acc8ebf2e33c316a473425d4461	k__Fungi	0	0	0	0	0	0.00802407	0
de47a7204309f112908be5d357950f59	k__Fungi;p__Ascomycota;c__Sordariomycetes	0.0144899	0	0	0	0	0	0
dea362c613b0e75f03ae455065b5087f	k__Fungi	0	0.0865748	0	0	0	0	0
deb8caa54cf67ccf9d3ada054228a619	k__Fungi	0.0280741	0	0	0	0	0	0
dec2124867a585529665b5fa244a791a	k__Fungi;p__Basidiomycota;c__Agaricomycetes;o__Russulales;f__Peniophoraceae;g__Peniophora;s__Peniophora_pilatiana	0.00815055	0	0	0	0	0	0
dec471841a37ac01b91209b51c8ef975	k__Fungi;p__Ascomycota;c__Saccharomycetes;o__Saccharomycetales;f__Saccharomycetaceae;g__Torulaspora;s__Torulaspora_delbrueckii	0	0.189098	0	0	0	0	0
decf4b47a452d8f4026d79ec3b5e4905	k__Fungi	0	0	0	0.0433128	0	0	0
dee3a1a4298f3007212ed97358f35367	k__Fungi;p__Ascomycota;c__Eurotiomycetes;o__Chaetothyriales	0	0	0.0503616	0	0	0	0
df14836378aafa628dba16373ae65425	k__Fungi;p__Ascomycota;c__Saccharomycetes;o__Saccharomycetales;f__Saccharomycodaceae;g__Saccharomycodes;s__Saccharomycodes_ludwigii	0	0.325795	0	0	0	0	0
df14c39d846133be2c475c060843a28f	k__Fungi	0	0	0	0	0	0.0160481	0
df41b847de8ecc02a156ac90dd9ce410	k__Fungi;p__Ascomycota;c__Sordariomycetes	0	0	0	0.00854054	0	0	0
df6102a85eaa4c13eaf1a02852ff180d	k__Fungi	0	0	0	0.00427027	0	0	0
df9884b4fc72715ff1fc610473b309f3	k__Fungi;p__Ascomycota;c__Lecanoromycetes;o__Lecanorales;f__Ramalinaceae;g__Lecania;s__Lecania_naegelii	0	0	0	0	0.0318224	0	0
dfa56bcea25cdc60590fb31fd53ed860	k__Fungi	0.625781	0	0	0	0	0	0
dfbb233b57cf4b44fd693bfa3f1ff23d	k__Fungi;p__Ascomycota;c__Dothideomycetes;o__Capnodiales	0	0	0	0.178131	0.145073	0	0
dfcb32d30a3c81c47776dc257b7b38b3	k__Fungi;p__Ascomycota;c__Eurotiomycetes;o__Chaetothyriales	0	0	0	0.00183012	0	0	0
dfcfe50433222666c341bff5680ac216	k__Fungi;p__Basidiomycota;c__Agaricomycetes;o__Polyporales;f__Hyphodermataceae;g__Hyphoderma;s__Hyphoderma_setigerum	0.0470921	0	0	0	0	0	0
dffb6a0b9aa006b6a3a8bfc015c02ea2	k__Fungi;p__Ascomycota;c__Leotiomycetes;o__Erysiphales;f__Erysiphaceae;g__Golovinomyces;s__Golovinomyces_asterum	0	0	0	0.00854054	0	0	0
e0246a42beb4adce3dedc70c5d50a259	k__Fungi;p__Basidiomycota;c__Agaricomycetes	0	0	0.00849473	0	0	0	0
e040031b62b4309ac981a01434117595	k__Fungi	0	0	0.0206301	0	0	0	0
e0780bd69879f3602ace0870b34578a5	k__Fungi;p__Ascomycota;c__Sordariomycetes;o__Hypocreales;f__Hypocreales_fam_Incertae_sedis;g__Sarocladium;s__Sarocladium_summerbellii	0.0153955	0	0	0.0481931	0.0449257	0	0
e0a41d6b20c47fe03c647b0f3daa1ad5	k__Fungi	0	0	0	0	0	0.0481444	0
e0a514bc0fce98752a1993db2e8851ae	k__Fungi	0	0	0	0	0	0.0160481	0
e0b6fcd42f4e3c3b5fc302b20e1c79d3	k__Fungi;p__Ascomycota;c__Sordariomycetes;o__Hypocreales;f__Hypocreales_fam_Incertae_sedis;g__Fusariella;s__unidentified	0	0	0	0	0.905066	0	0
e0d0adaad4f9f651000eea001cbe6cfe	k__Fungi	0	0	0	0.0329421	0	0	0
e0e668b0e56030e483aed1815384fee6	k__Fungi;p__Ascomycota;c__Sordariomycetes;o__Glomerellales;f__Glomerellaceae;g__Colletotrichum	0	0	0	0.0366023	0	0	0
e0e9b0e3fef4319df48c16cfccacc84b	k__Fungi;p__Basidiomycota;c__Agaricomycetes;o__Polyporales;f__Fomitopsidaceae;g__Fomitopsis;s__Fomitopsis_pinicola	0.0579595	0	0	0	0	0	0
e0fa2abdcda3ad78f0b2ad43744e620e	k__Fungi;p__Basidiomycota;c__Agaricomycetes;o__Russulales;f__Peniophoraceae	0.327833	0	0.143197	0.0683243	0.189998	0	0
e10cbf15219e23a54ed82fedb403e20e	k__Fungi;p__Basidiomycota	0	0	0	0	0	0.0120361	0
e11463ed16ce538ab3e4e791a90b5d0d	k__Fungi;p__Ascomycota;c__Dothideomycetes;o__Pleosporales;f__Lentitheciaceae;g__Keissleriella;s__unidentified	0.0289797	0	0	0	0	0	0
e1567b647b265f4d4dadc0d401ef1084	k__Fungi;p__Ascomycota;c__Leotiomycetes	0.00633932	0	0	0	0	0	0
e166c4f0ccfb06facde4c83dee9ce84e	k__Fungi	0.0824111	0	0	0	0	0	0
e1695f17ca9a8a9d63589fa925cc5802	k__Fungi;p__Ascomycota;c__Laboulbeniomycetes;o__Pyxidiophorales;f__unidentified;g__unidentified;s__unidentified	0	0	0	0	0	0.0361083	0
e1890ddd0d6179c2dd74ce5e1d5474e4	k__Fungi	0	0	0	0	0	0	0.175901
e192b12a699d3c434942d9e86f1664e5	k__Fungi	0	0	0	0	0	0.0320963	0
e19d6c03da99a43dc4949f0fdb017d80	k__Fungi	0	0	0	0	0	0.0120361	0
e1dc3ac2d46e5c078b234c5bf55b1acb	k__Fungi	0	0	0	0.0512433	0	0	0
e1e99a5859d9aacede025c3810a54b2b	k__Fungi;p__Ascomycota;c__Dothideomycetes;o__Capnodiales	0.030791	0	0	0	0	0	0
e1ebf0b122e3761cfc566313c5486ba3	k__Fungi	0	0	0.708703	0	0	0	0
e1f94fb6b61f5ed1249e52ec7b1fa175	k__Fungi;p__Ascomycota;c__Dothideomycetes;o__Capnodiales	0	0	0	0	0.0477336	0	0
e20404d13122eca543aad4071cefe6c7	k__Fungi	0	0	0	0.125058	0	0	0
e22c1b0dc09b3adb26a659f2bf1cdc6e	k__Fungi;p__Basidiomycota;c__Agaricomycetes;o__Russulales;f__Stereaceae;g__Stereum;s__Stereum_hirsutum	0.731738	0	0.430804	0.271467	0.58497	0	0
e2375e971700c7b0857e844f3d0e6a93	k__Fungi	0	0	0	0	0	0.0160481	0
e261dc999162344b1e6d9cf633981e33	k__Fungi	0	0	0	0	0	0.0561685	0
e2a117d72d1ae12bcede0e28ab4ca05a	k__Fungi	0	0	0	0	0	0.0160481	0
e2a5f1e551ce5dd27dea9b2b12a47906	k__Fungi	0	0	0	0	0	0.0882648	0
e2aa48949618729e2649f7c8b13730bb	k__Fungi;p__Ascomycota;c__Dothideomycetes;o__Capnodiales;f__Cladosporiaceae;g__Cladosporium	0	0	0.0157759	0	0.158176	0	0
e2ca9e5036e72a81414c1c8dfd3b762e	k__Fungi;p__Basidiomycota;c__Tremellomycetes;o__Cystofilobasidiales;f__Cystofilobasidiaceae;g__Cystofilobasidium;s__Cystofilobasidium_macerans	0	0	0.182637	0.0170811	0	0	0
e2d5a7351fbd137fcfa1584670927ad2	k__Fungi;p__Ascomycota;c__Taphrinomycetes;o__Taphrinales;f__Taphrinaceae;g__Taphrina	0	0	0	0	0.459553	0	0
e2db6d2d17aa3cb7d560a4493526dcdf	k__Fungi;p__Ascomycota;c__Dothideomycetes;o__Capnodiales;f__Extremaceae;g__Saxophila;s__Saxophila_tyrrhenica	0	0.0167074	0.0430804	0.00183012	1.64353	0	0
e2e23152d19f0c1be606a90ce016b865	k__Fungi	0	0	0.331901	0	0	0	0
e2f3ed9d941a809231d3cd9f08b7f246	k__Fungi;p__Basidiomycota;c__Agaricomycetes;o__Polyporales;f__Irpicaceae;g__Leptoporus	0	0	0	0.0451429	0.0879796	0	0
e2fb7ea2e78e1a86f80c4754bc9fd9fe	k__Fungi;p__Basidiomycota;c__Agaricomycetes;o__Russulales;f__Stereaceae	0	0	0.0497549	0	0	0	0
e33c32b1bf188150cddcbc656d55e700	k__Fungi;p__Basidiomycota;c__Tremellomycetes;o__Cystofilobasidiales;f__Mrakiaceae;g__Udeniomyces;s__Udeniomyces_megalosporus	0	0	0	0	0	0.00802407	0
e36e8c67a681510476ab9f942b95e16b	k__Fungi	0	0	0	0	0	0.0320963	0
e3901b45f801bd0c3e7da2cae5ac932c	k__Fungi;p__Ascomycota;c__Dothideomycetes;o__Capnodiales;f__Teratosphaeriaceae;g__Neocatenulostroma;s__Neocatenulostroma_abietis	0	0	0	0.016471	0.0861077	0	0
e3952a59b6b8b1bd0bb751d82115eed0	k__Fungi	0	0.376676	0	0	0	0	0
e3a2125a2d0fda5f92b1019bfd1fec5e	k__Fungi;p__Ascomycota;c__Lecanoromycetes;o__Lecanorales;f__Tephromelataceae;g__Violella;s__Violella_fucata	0	0	0	0.0445328	0	0	0
e3baa893a326078cef416d0e65280dfb	k__Fungi	0	0	0	0.0225714	0	0	0
e3c484adc5e0e32f3eb20a8928f33e23	k__Fungi;p__Basidiomycota;c__Agaricomycetes;o__Polyporales;f__Meruliaceae;g__Phlebia;s__Phlebia_subserialis	0.00815055	0	0	0.0555135	0	0	0
e3df16338faa010609a82ca870f216d8	k__Fungi;p__Basidiomycota;c__Agaricomycetes	0	0	0	0	0	0.0802407	0
e3ed42607e9ccde7b746af1bc7861828	k__Fungi	0	0	0	0.107977	0	0	0
e41191f88059ef6c55bb6eaa10f9bfa3	k__Fungi;p__Ascomycota;c__Saccharomycetes;o__Saccharomycetales;f__Metschnikowiaceae;g__Metschnikowia;s__Metschnikowia_shanxiensis	0	0	0	0	0.131033	0	0
e41c712f92786b6f918a2e6adf56f7bd	k__Fungi;p__Ascomycota;c__Sordariomycetes;o__Hypocreales	0.0335078	0	0	0	0	0	0
e420e6dc25100b038cb9f15232020773	k__Fungi;p__Ascomycota;c__Lecanoromycetes;o__Lecanorales	0	0	0	1.14687	0.75157	0	0
e4371adcac75b5915b6c9aa3751c3ee2	k__Fungi;p__Ascomycota;c__Dothideomycetes;o__Capnodiales;f__Mycosphaerellaceae;g__Mycosphaerella;s__Mycosphaerella_punctiformis	0	0	0	0	0	0.0762287	0
e48fcf0bdabd30cba0ece3e14735b0a8	k__Fungi	0.023546	0	0	0.0896757	0	0	0
e4a73d7bb7b87f32b5e755dd54c17aea	k__Fungi	0	0	0	0	0	0.00802407	0
e4e44d632b70035894c0c07bd9b4acc3	k__Fungi;p__Ascomycota;c__Dothideomycetes;o__Pleosporales;f__Lentitheciaceae;g__Keissleriella;s__unidentified	0.0398471	0	0	0	0	0	0
e4fb62941b927289b7865efe44535f75	k__Fungi;p__Ascomycota;c__Leotiomycetes;o__Helotiales;f__Hyaloscyphaceae	0	0	0.0400466	0	0	0	0
e4fcabd537874543b6383a9832e43cef	k__Fungi	0.0181123	0	0	0	0	0	0
e54c156d248a1c518c4a046067e12873	k__Fungi;p__Ascomycota;c__Sordariomycetes;o__Glomerellales;f__Plectosphaerellaceae;g__Plectosphaerella	0	0	0	0	0	0.100301	0
e54c7891956af401b6f3789f7dbca298	k__Fungi	0	0	0	0	0	0.0160481	0
e55a057859923937054c84b90c11b998	k__Fungi;p__Basidiomycota;c__Tremellomycetes;o__Tremellales;f__Bulleribasidiaceae;g__Dioszegia;s__Dioszegia_hungarica	0.077883	0.00835371	0.186884	0	0.040246	0	0
e56cc866cfe2cc8446e7677340687b9e	k__Fungi;p__Ascomycota;c__Dothideomycetes;o__Pleosporales;f__Pleosporaceae;g__Alternaria	0	0	0	0.0274517	0	0	0
e58e61f4ff7d5dc650b63716af1a4375	k__Fungi;p__Basidiomycota;c__Agaricomycetes;o__Polyporales;f__Phanerochaetaceae;g__Phlebiopsis	0.077883	0	0.0279113	0	0.115122	0	0
e5ae06e9452c8cda11e2b3fb644ed102	k__Fungi;p__Basidiomycota;c__Tremellomycetes;o__Tremellales;f__Bulleribasidiaceae;g__Vishniacozyma;s__Vishniacozyma_victoriae	0	0	0	0.0463629	0	0	0
e5bc2d8958b10e327620f05029bea0fa	k__Fungi;p__Ascomycota;c__Lecanoromycetes;o__Caliciales;f__Physciaceae;g__Physcia;s__Physcia_dubia	0.170256	0	0	0	0	0	0
e5c0b2b5d46fd0dfb345e35f338067ca	k__Fungi	0	0	0	0	0	0.312939	0
e5cf260ed5978f4193cad0e524973700	k__Fungi;p__Ascomycota;c__Saccharomycetes;o__Saccharomycetales;f__Metschnikowiaceae;g__Metschnikowia	0	0.722216	0	0	0	0	0
e5da9d5ae4a992a8b6980685f62da9fa	k__Fungi;p__Basidiomycota;c__Agaricomycetes;o__Polyporales;f__Phanerochaetaceae;g__Phanerochaete;s__Phanerochaete_cumulodentata	0	0	0	0.00305019	0	0	0
e5e547be491f32882bd45cd49b5e6287	k__Fungi;p__Basidiomycota;c__Agaricomycetes;o__Russulales;f__Peniophoraceae;g__Peniophora	0.0715437	0	0.0764526	0	0	0	0
[truncated: 207 more rows]
